# Supplementary material for: Construction of human activity-based phosphorylation networks
Source: Mol Syst Biol. 2013 Apr 2;9:655. doi: 10.1038/msb.2013.12 (PMC3658267; doi:10.1038/msb.2013.12)
Supplement: Supplementary Table S2 — List of rawKSR [file msb201312-s2.xls]

## Sheet: rawKSI
kinase	substrate
AAK1	CNOT10
AAK1	CSDE1
AAK1	CSRP3
AAK1	DDEFL1
AAK1	EIF2AK2
AAK1	FGR
AAK1	HINT2
AAK1	HLCS
AAK1	HNRPD
AAK1	HOXC8
AAK1	HRB
AAK1	KLHL13
AAK1	LOC51035
AAK1	MDM4
AAK1	NEUROD1
AAK1	NFATC4
AAK1	OTUD7B
AAK1	PAGE4
AAK1	PDLIM5
AAK1	PLG
AAK1	PTPMT1
AAK1	SFRS4
AAK1	SOX10
AAK1	SOX2
AAK1	TDRD3
AAK1	TSC22D3
AAK1	TSG101
AAK1	WDR45L
AAK1	ZCCHC14
AAK1	ZSCAN20
ABL2	AIG1
ABL2	AIRE
ABL2	C11orf9
ABL2	CAMKK1
ABL2	CBL
ABL2	CHGB
ABL2	CSRP1
ABL2	CSRP3
ABL2	CTTN
ABL2	DDEF2
ABL2	EIF4A3
ABL2	EIF4H
ABL2	EXOSC7
ABL2	GATA3
ABL2	GPBP1L1
ABL2	HLCS
ABL2	KHDRBS1
ABL2	KHDRBS3
ABL2	KIAA0907
ABL2	LAS1L
ABL2	LOC51035
ABL2	LRRFIP1
ABL2	METTL3
ABL2	MTA1
ABL2	NCBP2
ABL2	NDUFB4
ABL2	NEK3
ABL2	NEUROD1
ABL2	OTUD7B
ABL2	PAGE4
ABL2	PDCD5
ABL2	POLD4
ABL2	POP7
ABL2	PRMT8
ABL2	ProSAPiP1
ABL2	RBPMS
ABL2	RUVBL1
ABL2	SNUPN
ABL2	SPAG7
ABL2	SSX2
ABL2	SSX3
ABL2	TBC1D10B
ABL2	TBX20
ABL2	TOX
ABL2	WDR45L
ABL2	ZDHHC5
ABL2	ZHX1
ABL2	ZNF428
ABL2	ZNF784
ACVR1	ABI2
ACVR1	ARHGAP20
ACVR1	ASPSCR1
ACVR1	BFAR
ACVR1	BPNT1
ACVR1	C14orf106
ACVR1	C1orf109
ACVR1	C5orf16
ACVR1	CAMK2A
ACVR1	CAMKK1
ACVR1	CAND1
ACVR1	CCDC25
ACVR1	CCM2
ACVR1	CHEK1
ACVR1	CHEK2
ACVR1	CHES1
ACVR1	CHGB
ACVR1	CIAO1
ACVR1	CRY1
ACVR1	CSDE1
ACVR1	CSNK1G2
ACVR1	CSRP3
ACVR1	CSTF2T
ACVR1	CTTN
ACVR1	CXXC1
ACVR1	DAZAP1
ACVR1	DDEFL1
ACVR1	DDX50
ACVR1	DNAJB2
ACVR1	DRAM
ACVR1	E2F3
ACVR1	EIF4A3
ACVR1	EP400
ACVR1	ERF
ACVR1	ETS1
ACVR1	FEV
ACVR1	FGFR1OP
ACVR1	FGR
ACVR1	FLJ10404
ACVR1	FLJ20105
ACVR1	FUSIP1
ACVR1	GADD45A
ACVR1	GPBP1L1
ACVR1	GRK5
ACVR1	GRRP1
ACVR1	GTF3C2
ACVR1	HCLS1
ACVR1	HHAT
ACVR1	HIF1AN
ACVR1	HIRIP3
ACVR1	HIST1H2BN
ACVR1	HOXC6
ACVR1	HSFX1
ACVR1	KLHDC4
ACVR1	LIG1
ACVR1	MAGEA12
ACVR1	MAGEA9
ACVR1	MAGEB6
ACVR1	MAP4K5
ACVR1	MAPK12
ACVR1	MAPK7
ACVR1	MBNL3
ACVR1	MCM5
ACVR1	MDFI
ACVR1	MDM2
ACVR1	MDM4
ACVR1	MIER2
ACVR1	MLX
ACVR1	MTA1
ACVR1	NCBP2
ACVR1	NCL
ACVR1	NDUFA13
ACVR1	NFATC3
ACVR1	NFATC4
ACVR1	NOC2L
ACVR1	NOL7
ACVR1	NRIP2
ACVR1	NUP107
ACVR1	NUP133
ACVR1	OLIG1
ACVR1	OLIG3
ACVR1	ORC1L
ACVR1	ORC4L
ACVR1	OTUD7B
ACVR1	PAGE4
ACVR1	PBX2
ACVR1	PER1
ACVR1	PER3
ACVR1	PHB2
ACVR1	PHKG2
ACVR1	PJA2
ACVR1	POP7
ACVR1	PPP1R13L
ACVR1	PRDM1
ACVR1	PRIM2A
ACVR1	PRKACA
ACVR1	PRKD2
ACVR1	PSMA6
ACVR1	PTBP1
ACVR1	RAD51
ACVR1	RBM17
ACVR1	RBM7
ACVR1	RIPK3
ACVR1	RNF14
ACVR1	RPA1
ACVR1	RPP14
ACVR1	RPS6KA2
ACVR1	RXRG
ACVR1	SARS
ACVR1	SCC-112
ACVR1	SET
ACVR1	SFMBT1
ACVR1	SHC3
ACVR1	SMAD3
ACVR1	SMYD5
ACVR1	SNAI1
ACVR1	SOX10
ACVR1	SOX30
ACVR1	SSBP3
ACVR1	SSX4
ACVR1	STK16
ACVR1	STK33
ACVR1	TAF6
ACVR1	TBC1D10B
ACVR1	TFDP1
ACVR1	THOC1
ACVR1	TREX1
ACVR1	TRIM24
ACVR1	UPK3A
ACVR1	VAMP3
ACVR1	VAMP4
ACVR1	WDR45L
ACVR1	WWP1
ACVR1	ZBED1
ACVR1	ZBTB44
ACVR1	ZCCHC8
ACVR1	ZDHHC11
ACVR1	ZIC4
ACVR1	ZNF20
ACVR1	ZNF32
ACVR1	ZNF414
ACVR1	ZNF606
ACVR1	ZSCAN20
ACVR1	ZSCAN21
ACVR1	ZYX
ACVR1B	ABI2
ACVR1B	ANKRD1
ACVR1B	ANKS1A
ACVR1B	ARHGAP20
ACVR1B	ATF6
ACVR1B	BCL3
ACVR1B	BFAR
ACVR1B	BMX
ACVR1B	C11orf9
ACVR1B	C14orf106
ACVR1B	CAND1
ACVR1B	CCDC25
ACVR1B	CHEK2
ACVR1B	CHES1
ACVR1B	CLK1
ACVR1B	CLK2
ACVR1B	CRY1
ACVR1B	CSNK1G2
ACVR1B	CSRP3
ACVR1B	CSTF2T
ACVR1B	CTTN
ACVR1B	DDEFL1
ACVR1B	DDX39
ACVR1B	E2F7
ACVR1B	EIF2AK2
ACVR1B	EIF4A2
ACVR1B	EIF4H
ACVR1B	EP400
ACVR1B	ETS1
ACVR1B	EXOSC7
ACVR1B	EZH1
ACVR1B	FGR
ACVR1B	FLJ10404
ACVR1B	FLJ20105
ACVR1B	FOXP4
ACVR1B	GADD45A
ACVR1B	GPBP1L1
ACVR1B	GRRP1
ACVR1B	HIP2
ACVR1B	HIRIP3
ACVR1B	HMGN3
ACVR1B	HPCA
ACVR1B	HRBL
ACVR1B	KLHL25
ACVR1B	LIG1
ACVR1B	LOC93349
ACVR1B	LUZP1
ACVR1B	MAGEA12
ACVR1B	MAGEB6
ACVR1B	MAP4K5
ACVR1B	MAPK1
ACVR1B	MAPK7
ACVR1B	MAPK8
ACVR1B	MBNL3
ACVR1B	MDFI
ACVR1B	MDM4
ACVR1B	MLX
ACVR1B	MT-CO1
ACVR1B	MXD1
ACVR1B	NANOS1
ACVR1B	NCAPG
ACVR1B	NCBP2
ACVR1B	NCL
ACVR1B	NFATC4
ACVR1B	NOC2L
ACVR1B	NRIP3
ACVR1B	NUP107
ACVR1B	OLIG3
ACVR1B	PBX2
ACVR1B	PMS2L3
ACVR1B	POLR2J2
ACVR1B	POP7
ACVR1B	PPP2R1B
ACVR1B	PRDM1
ACVR1B	PRKACA
ACVR1B	PRKACB
ACVR1B	PRKCD
ACVR1B	PRKD2
ACVR1B	RBM17
ACVR1B	RET
ACVR1B	RFC5
ACVR1B	RIPK3
ACVR1B	RNASEH2C
ACVR1B	RNUXA
ACVR1B	RPS6KA2
ACVR1B	RYBP
ACVR1B	SARS
ACVR1B	SCC-112
ACVR1B	SFMBT1
ACVR1B	SHC3
ACVR1B	SMAD4
ACVR1B	SMUG1
ACVR1B	SOX10
ACVR1B	SSBP3
ACVR1B	SSBP4
ACVR1B	SUFU
ACVR1B	TAF6
ACVR1B	TFDP1
ACVR1B	TREX1
ACVR1B	TSC22D4
ACVR1B	TSNAX
ACVR1B	TTRAP
ACVR1B	UHMK1
ACVR1B	VAMP3
ACVR1B	WHSC2
ACVR1B	ZBED1
ACVR1B	ZCCHC8
ACVR1B	ZDHHC11
ACVR1B	ZHX1
ACVR1B	ZNF238
ACVR1B	ZNF25
ACVR1B	ZNF410
ACVR1B	ZNF606
ACVR1B	ZNF655
ACVR1B	ZNF692
ACVR1B	ZSCAN20
ACVR1B	ZYX
ACVR2A	AFF4
ACVR2A	CD99L2
ACVR2A	CHEK1
ACVR2A	CSRP3
ACVR2A	FGR
ACVR2A	GNA12
ACVR2A	GPBP1
ACVR2A	HSFX1
ACVR2A	MTA1
ACVR2A	NFATC4
ACVR2A	SCC-112
ACVR2A	SOX10
ACVR2A	UBE2L3
ACVR2A	UHMK1
ACVR2A	ZEB2
ACVR2B	ANKS1A
ACVR2B	APITD1
ACVR2B	ASCC1
ACVR2B	ASCC3
ACVR2B	ASPSCR1
ACVR2B	ATF6
ACVR2B	BFAR
ACVR2B	BMX
ACVR2B	BRD3
ACVR2B	C19orf25
ACVR2B	C21orf66
ACVR2B	CAMKK1
ACVR2B	CBX1
ACVR2B	CCDC25
ACVR2B	CCM2
ACVR2B	CHGB
ACVR2B	CKM
ACVR2B	CRIP2
ACVR2B	CSDC2
ACVR2B	CSDE1
ACVR2B	CSRP1
ACVR2B	CSRP3
ACVR2B	CTTN
ACVR2B	DDEF2
ACVR2B	DDEFL1
ACVR2B	DIS3L
ACVR2B	EGFR
ACVR2B	EIF4A3
ACVR2B	EIF4B
ACVR2B	EIF4H
ACVR2B	ETF1
ACVR2B	ETS1
ACVR2B	EXOSC1
ACVR2B	EXOSC7
ACVR2B	FAM58A
ACVR2B	FHL2
ACVR2B	FIP1L1
ACVR2B	FLJ20105
ACVR2B	FLJ37078
ACVR2B	GADD45A
ACVR2B	GLRX2
ACVR2B	GPBP1L1
ACVR2B	HCLS1
ACVR2B	HMGA1
ACVR2B	HOXA1
ACVR2B	HPCAL1
ACVR2B	IL17B
ACVR2B	IRF3
ACVR2B	KHDRBS2
ACVR2B	KHDRBS3
ACVR2B	KIAA0907
ACVR2B	KLF12
ACVR2B	LAS1L
ACVR2B	LIG1
ACVR2B	LOC51035
ACVR2B	LOC653972
ACVR2B	LRRFIP1
ACVR2B	MAGEB6
ACVR2B	MAPKAP1
ACVR2B	MDM2
ACVR2B	MDM4
ACVR2B	MEIS2
ACVR2B	MITF
ACVR2B	MLX
ACVR2B	MPP1
ACVR2B	MRPL10
ACVR2B	MTA1
ACVR2B	MYNN
ACVR2B	NAP1L1
ACVR2B	NCBP2
ACVR2B	NMRAL1
ACVR2B	NUDT3
ACVR2B	NUP133
ACVR2B	OTUD7B
ACVR2B	PAGE4
ACVR2B	PCBP2
ACVR2B	PCM1
ACVR2B	POLR2J2
ACVR2B	PPIE
ACVR2B	PPP1R13L
ACVR2B	PRDX1
ACVR2B	PRKACA
ACVR2B	PRKAR1A
ACVR2B	PRKCB1
ACVR2B	PSMA6
ACVR2B	PSPC1
ACVR2B	PTBP1
ACVR2B	R3HDM2
ACVR2B	RAP1A
ACVR2B	RBM17
ACVR2B	RBM38
ACVR2B	RBM4B
ACVR2B	RBPMS
ACVR2B	RIPK3
ACVR2B	RNUXA
ACVR2B	RUVBL2
ACVR2B	RXRG
ACVR2B	SAE2
ACVR2B	SARS
ACVR2B	SCC-112
ACVR2B	SFMBT1
ACVR2B	SFRS1
ACVR2B	SLC4A1AP
ACVR2B	SMPX
ACVR2B	SNRP70
ACVR2B	SNUPN
ACVR2B	SOX10
ACVR2B	SPAG7
ACVR2B	SRXN1
ACVR2B	SUCLG1
ACVR2B	TBX20
ACVR2B	TERF2IP
ACVR2B	THUMPD1
ACVR2B	TIA1
ACVR2B	TP53
ACVR2B	TRIM26
ACVR2B	TRIP10
ACVR2B	TSC22D4
ACVR2B	TTRAP
ACVR2B	UBE2A
ACVR2B	UBE2C
ACVR2B	UBE2L3
ACVR2B	XPA
ACVR2B	XPO1
ACVR2B	XRCC4
ACVR2B	ZAP70
ACVR2B	ZC3H7A
ACVR2B	ZCCHC8
ACVR2B	ZHX1
ACVR2B	ZNF428
ACVR2B	ZNF765
ACVR2B	ZNF784
ACVR2B	ZYX
ACVRL1	ABI2
ACVRL1	BHLHB5
ACVRL1	BMX
ACVRL1	C11orf9
ACVRL1	C20orf32
ACVRL1	CD99L2
ACVRL1	CKM
ACVRL1	CSRP3
ACVRL1	CTTN
ACVRL1	DDEF2
ACVRL1	EIF4B
ACVRL1	EXOSC7
ACVRL1	EZH1
ACVRL1	FGR
ACVRL1	FIP1L1
ACVRL1	HCLS1
ACVRL1	HLCS
ACVRL1	KHDRBS2
ACVRL1	LIG1
ACVRL1	LOC51035
ACVRL1	MDM2
ACVRL1	MLX
ACVRL1	NCBP2
ACVRL1	NDUFB4
ACVRL1	NEUROD1
ACVRL1	NFATC4
ACVRL1	PINX1
ACVRL1	PIR
ACVRL1	PPP2R5D
ACVRL1	RAG2
ACVRL1	RBM17
ACVRL1	RPA2
ACVRL1	TBC1D10B
ACVRL1	TEAD3
ACVRL1	TOX
ACVRL1	TPI1
ACVRL1	TRIP10
ACVRL1	WDR45L
ACVRL1	ZNF300
ADCK1	AKT3
ADCK1	ARHGAP20
ADCK1	AURKC
ADCK1	C11orf9
ADCK1	CAMKK1
ADCK1	CDK2AP1
ADCK1	CHES1
ADCK1	CHGB
ADCK1	CNOT6
ADCK1	COPS6
ADCK1	CSNK2B
ADCK1	CSRP1
ADCK1	CSRP3
ADCK1	DDX39
ADCK1	DHX29
ADCK1	DNAJB2
ADCK1	DSE
ADCK1	EIF2AK2
ADCK1	EIF4B
ADCK1	EIF5B
ADCK1	EP400
ADCK1	ERAL1
ADCK1	ETS1
ADCK1	ETV7
ADCK1	FGR
ADCK1	FOXP4
ADCK1	GLE1L
ADCK1	GPBP1L1
ADCK1	GRK5
ADCK1	GRRP1
ADCK1	HHAT
ADCK1	HLCS
ADCK1	IRF3
ADCK1	KCNIP1
ADCK1	KIAA0323
ADCK1	LIG1
ADCK1	LOC93349
ADCK1	MAGEA12
ADCK1	MAGEA9
ADCK1	MAPK7
ADCK1	MBNL3
ADCK1	MDFI
ADCK1	MDM4
ADCK1	MDS1
ADCK1	MED28
ADCK1	MITF
ADCK1	MLX
ADCK1	MTA1
ADCK1	MXD1
ADCK1	NANOS1
ADCK1	NCL
ADCK1	NFATC4
ADCK1	NOC2L
ADCK1	NOL7
ADCK1	NUP107
ADCK1	NUP133
ADCK1	OBFC2A
ADCK1	OLIG3
ADCK1	OTUD7B
ADCK1	PAGE4
ADCK1	PGM1
ADCK1	PMS2L3
ADCK1	PRNP
ADCK1	PUM1
ADCK1	RET
ADCK1	SCC-112
ADCK1	SFRS6
ADCK1	SHC3
ADCK1	SMARCC2
ADCK1	SMYD5
ADCK1	SSBP4
ADCK1	SSX4
ADCK1	SUB1
ADCK1	TAF6
ADCK1	TEAD1
ADCK1	TERF2IP
ADCK1	TREX1
ADCK1	TROVE2
ADCK1	UHMK1
ADCK1	UTP18
ADCK1	VHL
ADCK1	WDR45L
ADCK1	WWP1
ADCK1	XPA
ADCK1	XRCC4
ADCK1	ZCCHC8
ADCK1	ZDHHC11
ADCK1	ZHX1
ADCK1	ZNF160
ADCK1	ZNF496
ADCK1	ZNF502
ADCK1	ZNF610
ADCK1	ZYX
ADCK3	ANKRD1
ADCK3	BRCA1
ADCK3	CAMKK1
ADCK3	CDK2AP1
ADCK3	CPSF3
ADCK3	CSRP3
ADCK3	EIF4A2
ADCK3	EIF4B
ADCK3	KIAA0323
ADCK3	MAGEA9
ADCK3	MAPK7
ADCK3	MDM2
ADCK3	MGC27016
ADCK3	MLX
ADCK3	MT-CO1
ADCK3	MTA1
ADCK3	NOC2L
ADCK3	NOL7
ADCK3	OLIG3
ADCK3	OTUD7B
ADCK3	PABPC1
ADCK3	PGM1
ADCK3	PINX1
ADCK3	RAD51
ADCK3	RBM17
ADCK3	SSBP3
ADCK3	SSBP4
ADCK3	TERF2IP
ADCK3	XRCC4
ADCK3	ZCCHC8
ADCK3	ZNF502
ADCK5	AIRE
ADCK5	C11orf9
ADCK5	CDK9
ADCK5	CSRP3
ADCK5	CTTN
ADCK5	EXOSC7
ADCK5	HLCS
ADCK5	KIAA0427
ADCK5	NDUFB4
ADCK5	NEK3
ADCK5	NEUROD1
ADCK5	NFATC4
ADCK5	PAGE4
ADCK5	RSBN1
ADCK5	TBC1D10B
ADCK5	TLX1
ADCK5	WDR45L
ADCK5	XRCC1
ADCK5	ZNF485
ADRBK1	ANKRD1
ADRBK1	ATF7
ADRBK1	BAD
ADRBK1	BRD3
ADRBK1	C19orf43
ADRBK1	C1orf94
ADRBK1	CAMKK1
ADRBK1	CCDC55
ADRBK1	CDK2AP1
ADRBK1	CHIC2
ADRBK1	CNOT10
ADRBK1	CRSP9
ADRBK1	CSRP3
ADRBK1	CTTN
ADRBK1	DCP1A
ADRBK1	DDX42
ADRBK1	DHX29
ADRBK1	DPPA2
ADRBK1	EIF4B
ADRBK1	ETS1
ADRBK1	FGFR1OP
ADRBK1	FLJ10404
ADRBK1	GPBP1L1
ADRBK1	GTF2B
ADRBK1	HSF2BP
ADRBK1	ID2
ADRBK1	KCNIP2
ADRBK1	KCNIP4
ADRBK1	KHDRBS2
ADRBK1	LARP1
ADRBK1	LARP7
ADRBK1	LRRFIP1
ADRBK1	LZTFL1
ADRBK1	MAGEA12
ADRBK1	MAGEB6
ADRBK1	MLX
ADRBK1	MTA1
ADRBK1	MXD1
ADRBK1	NCBP2
ADRBK1	NFYB
ADRBK1	OLIG3
ADRBK1	OTUD7B
ADRBK1	PARP3
ADRBK1	PDCD2
ADRBK1	PHACTR3
ADRBK1	POLR1D
ADRBK1	PQBP1
ADRBK1	RAD23B
ADRBK1	RBM17
ADRBK1	RRP9
ADRBK1	RUNX1T1
ADRBK1	RXRA
ADRBK1	SCAND2
ADRBK1	SLC4A1AP
ADRBK1	SND1
ADRBK1	SNF8
ADRBK1	SNUPN
ADRBK1	SOX10
ADRBK1	TERF1
ADRBK1	TIPIN
ADRBK1	TP53
ADRBK1	TREX1
ADRBK1	YY1
ADRBK1	ZCCHC8
ADRBK1	ZHX1
ADRBK1	ZNF396
ADRBK1	ZNF655
ADRBK1	ZSCAN18
ADRBK2	BOLA1
ADRBK2	C11orf9
ADRBK2	CENPA
ADRBK2	CNOT10
ADRBK2	CSRP3
ADRBK2	EIF2AK2
ADRBK2	EXOSC7
ADRBK2	FGR
ADRBK2	GPBP1L1
ADRBK2	L3MBTL3
ADRBK2	LIG1
ADRBK2	MDM2
ADRBK2	MTA1
ADRBK2	NDUFB4
ADRBK2	NEUROD1
ADRBK2	OLIG3
ADRBK2	OTUD7B
ADRBK2	PFKM
ADRBK2	PPP1R13L
ADRBK2	PRKACA
ADRBK2	RBM17
ADRBK2	SNRPC
ADRBK2	SOX10
ADRBK2	TBC1D10B
ADRBK2	TOX
ADRBK2	TSC22D3
ADRBK2	UBE2L3
ADRBK2	VAMP4
ADRBK2	WDR45L
ADRBK2	ZCCHC8
ADRBK2	ZYX
AKT1	384D8-2
AKT1	ABI2
AKT1	ACTL6B
AKT1	ANKS1
AKT1	ARHGAP20
AKT1	ATF6
AKT1	AVEN
AKT1	BCL11A
AKT1	BMX
AKT1	BRD2
AKT1	BTBD12
AKT1	C11orf9
AKT1	C14orf106
AKT1	C19orf21
AKT1	C5orf16
AKT1	C7orf22
AKT1	CBL
AKT1	CC2D1A
AKT1	CCM2
AKT1	CD99L2
AKT1	CDK2AP1
AKT1	CDK9
AKT1	CENTB2
AKT1	CGI-48
AKT1	CHES1
AKT1	CHGB
AKT1	CPSF3
AKT1	CSNK1G2
AKT1	CSRP3
AKT1	CTTN
AKT1	DAXX
AKT1	DDX39
AKT1	DGCR8
AKT1	DHX29
AKT1	DNAJB2
AKT1	EAP30
AKT1	EG1
AKT1	EIF4G3
AKT1	ENC2
AKT1	ERAL1
AKT1	ETS1
AKT1	EZH1
AKT1	FGFR1OP
AKT1	FGR
AKT1	FIP1L1
AKT1	FOXP4
AKT1	GADD45A
AKT1	GAS7
AKT1	GTF2B
AKT1	GTF2E1
AKT1	HCLS1
AKT1	HIRIP3
AKT1	HNRPK
AKT1	HRMT1L2
AKT1	Histone Ab 1:500
AKT1	ID2
AKT1	IOH12327
AKT1	IOH14198
AKT1	IOH21637
AKT1	IOH42148
AKT1	IOH43720
AKT1	JAZF1
AKT1	KCNIP2
AKT1	KCNIP4
AKT1	KHDRBS2
AKT1	KIAA0663
AKT1	LOC93349
AKT1	LUC7L2
AKT1	LUZP1
AKT1	MAPK8
AKT1	MATR3
AKT1	MDFI
AKT1	MDM4
AKT1	MEF2C
AKT1	METTL3
AKT1	MLX
AKT1	MTA1
AKT1	MXD1
AKT1	MYF6
AKT1	NCBP2
AKT1	NCL
AKT1	NCOA4
AKT1	NEK3
AKT1	NEUROD1
AKT1	NFATC3
AKT1	NIPBL
AKT1	NOC2L
AKT1	NOL7
AKT1	NR1D1
AKT1	NRIP2
AKT1	NUCKS1
AKT1	NUP133
AKT1	OTUD7B
AKT1	PAI-RBP1
AKT1	PBX2
AKT1	PCBP2
AKT1	PCBP3
AKT1	PHACTR3
AKT1	PHLDA2
AKT1	PINX1
AKT1	PKCD
AKT1	PLEKHA4
AKT1	PLG
AKT1	POP7
AKT1	PPP1R13L
AKT1	PRKACA
AKT1	PRKCD
AKT1	RAD54B
AKT1	RAG2
AKT1	RAGE
AKT1	RBM17
AKT1	RBM22
AKT1	RBM5
AKT1	RPS20
AKT1	RSBN1
AKT1	RUNX1T1
AKT1	RXRA
AKT1	SFRS1
AKT1	SFRS11
AKT1	SFRS12
AKT1	SFRS6
AKT1	SFRS7
AKT1	SMAD3
AKT1	SMARCAD1
AKT1	SMPX
AKT1	SMYD2
AKT1	SNIP1
AKT1	SNRP70
AKT1	SOX9
AKT1	SP192
AKT1	SPF45
AKT1	SSBP3
AKT1	SSBP4
AKT1	STAT6
AKT1	SYNJ2
AKT1	TCEA1
AKT1	TCEAL6
AKT1	TEAD1
AKT1	TERF1
AKT1	TFPT
AKT1	THAP8
AKT1	THEX1
AKT1	THRA
AKT1	TOE1
AKT1	TRAT1
AKT1	TREX1
AKT1	TRIP10
AKT1	TSN
AKT1	WBSCR1
AKT1	WDR39
AKT1	WDR45L
AKT1	WHSC2
AKT1	XPA
AKT1	ZA20D1
AKT1	ZHX1
AKT1	ZMAT2
AKT1	ZNF221
AKT1	ZNF223
AKT1	ZNF238
AKT1	ZNF265
AKT1	ZNF289
AKT1	ZNFN1A1
AKT1	ZRANB2
AKT1	ZSCAN21
AKT1	ard
AKT3	ABI2
AKT3	AHNAK
AKT3	BTBD14A
AKT3	BUB3
AKT3	C2orf52
AKT3	CD99L2
AKT3	CDK2AP1
AKT3	CHIC2
AKT3	CSRP3
AKT3	CTTN
AKT3	DCP1A
AKT3	DDX42
AKT3	EIF4A2
AKT3	EIF4B
AKT3	EIF4H
AKT3	FARS2
AKT3	FGR
AKT3	FOXI1
AKT3	FOXP4
AKT3	GFI1
AKT3	GNA12
AKT3	HDAC7A
AKT3	KHDRBS2
AKT3	MCM8
AKT3	MGC10433
AKT3	MLX
AKT3	MTA1
AKT3	NCBP2
AKT3	NFATC4
AKT3	OLIG3
AKT3	OTUD7B
AKT3	PABPC1
AKT3	PEPP-2
AKT3	PGM1
AKT3	PINX1
AKT3	POP7
AKT3	PPP5C
AKT3	PRKACA
AKT3	PTBP1
AKT3	R3HDM2
AKT3	RAN
AKT3	SAP18
AKT3	SNRP70
AKT3	SNUPN
AKT3	SOX10
AKT3	SOX9
AKT3	UBE2C
AKT3	UHMK1
AKT3	ZDHHC21
AKT3	ZFP90
AKT3	ZNF263
AKT3	ZNF334
AKT3	ZNF671
ARAF	ABI2
ARAF	ACO1
ARAF	AFF4
ARAF	AGGF1
ARAF	AIRE
ARAF	AK1
ARAF	AK2
ARAF	AKT3
ARAF	APITD1
ARAF	ARID3A
ARAF	ARIH2
ARAF	ASCC1
ARAF	ASCC3
ARAF	ASPSCR1
ARAF	ATF2
ARAF	ATF6
ARAF	BATF
ARAF	BCL3
ARAF	BFAR
ARAF	BRSK2
ARAF	C14orf106
ARAF	C19orf40
ARAF	C1orf94
ARAF	C21orf66
ARAF	C2orf52
ARAF	C6orf115
ARAF	CAMKK1
ARAF	CARHSP1
ARAF	CBFA2T2
ARAF	CBFA2T3
ARAF	CBFB
ARAF	CBL
ARAF	CBX1
ARAF	CC2D1A
ARAF	CCDC25
ARAF	CCDC97
ARAF	CCM2
ARAF	CDK2AP1
ARAF	CDK3
ARAF	CDK6
ARAF	CDK9
ARAF	CENTB2
ARAF	CENTD2
ARAF	CHAF1B
ARAF	CHES1
ARAF	CHGB
ARAF	CKM
ARAF	CRIP1
ARAF	CRIP2
ARAF	CSDC2
ARAF	CSDE1
ARAF	CSRP1
ARAF	CSRP2
ARAF	CSRP3
ARAF	CSTF2T
ARAF	CTBP1
ARAF	CTTN
ARAF	DDEF2
ARAF	DDEFL1
ARAF	DDX25
ARAF	DDX4
ARAF	DHX29
ARAF	DNAJB2
ARAF	DUS3L
ARAF	DYNC1I1
ARAF	EGFR
ARAF	EIF2S1
ARAF	EIF4A2
ARAF	EIF4A3
ARAF	EIF4B
ARAF	EIF4H
ARAF	ENO1
ARAF	EP400
ARAF	ERF
ARAF	ETF1
ARAF	ETS1
ARAF	ETV4
ARAF	ETV7
ARAF	EXOSC1
ARAF	EXOSC3
ARAF	EXOSC7
ARAF	FAM58A
ARAF	FBP1
ARAF	FHL1
ARAF	FHL2
ARAF	FIP1L1
ARAF	FLJ20105
ARAF	FLJ37078
ARAF	FUBP1
ARAF	FXYD3
ARAF	GATA3
ARAF	GMEB1
ARAF	GPBP1L1
ARAF	GRRP1
ARAF	HCLS1
ARAF	HDAC7A
ARAF	HHAT
ARAF	HLCS
ARAF	HNRPH3
ARAF	HNRPK
ARAF	HNRPUL1
ARAF	HSFX1
ARAF	IL17B
ARAF	IRF3
ARAF	IRF5
ARAF	IRF6
ARAF	JARID1D
ARAF	KCNIP1
ARAF	KCNIP2
ARAF	KCNIP4
ARAF	KHDRBS1
ARAF	KHDRBS2
ARAF	KHDRBS3
ARAF	KIAA0323
ARAF	KIAA0907
ARAF	KLHL29
ARAF	L3MBTL3
ARAF	LARP4
ARAF	LARP7
ARAF	LAS1L
ARAF	LIG1
ARAF	LOC51035
ARAF	LOC653972
ARAF	LRRFIP1
ARAF	LZTFL1
ARAF	MAGEA9
ARAF	MAGEB6
ARAF	MATR3
ARAF	MAX
ARAF	MBNL1
ARAF	MBNL3
ARAF	MCM2
ARAF	MCM7
ARAF	MDM2
ARAF	MDM4
ARAF	METTL3
ARAF	MGC10334
ARAF	MGC10433
ARAF	MGC11102
ARAF	MGC27016
ARAF	MITF
ARAF	MLX
ARAF	MRPL10
ARAF	MRPL55
ARAF	MTA1
ARAF	MYF6
ARAF	NANOS1
ARAF	NAP1L1
ARAF	NCBP2
ARAF	NCL
ARAF	NCOA4
ARAF	NEUROD1
ARAF	NFATC4
ARAF	NIPBL
ARAF	NKX2-3
ARAF	NMI
ARAF	NOC2L
ARAF	NPM1
ARAF	NRIP2
ARAF	NRIP3
ARAF	NUDT21
ARAF	NUDT3
ARAF	NUP35
ARAF	OLIG3
ARAF	OTUD7B
ARAF	PAGE4
ARAF	PARK7
ARAF	PCBD1
ARAF	PCBP2
ARAF	PCM1
ARAF	PCQAP
ARAF	PCTK1
ARAF	PDC
ARAF	PDCD2
ARAF	PDCD5
ARAF	PDLIM5
ARAF	PHF1
ARAF	PINX1
ARAF	PIR
ARAF	PITX1
ARAF	PKNOX1
ARAF	PLEKHA4
ARAF	PLG
ARAF	POLD4
ARAF	POLR3K
ARAF	POP7
ARAF	POU6F1
ARAF	PPIE
ARAF	PPIH
ARAF	PPP1R13L
ARAF	PPP1R8
ARAF	PQBP1
ARAF	PRDM10
ARAF	PRDX1
ARAF	PRKACB
ARAF	PRKAR1A
ARAF	PRMT8
ARAF	PSMA6
ARAF	PSMC3
ARAF	PSPC1
ARAF	ProSAPiP1
ARAF	R3HDM2
ARAF	RABL3
ARAF	RAD23B
ARAF	RAG2
ARAF	RAN
ARAF	RBBP8
ARAF	RBM12
ARAF	RBM17
ARAF	RBM22
ARAF	RBM38
ARAF	RBPMS
ARAF	RBPMS2
ARAF	RELA
ARAF	RIPK3
ARAF	RNASEH2C
ARAF	RNF2
ARAF	RNUXA
ARAF	RPA1
ARAF	RPA2
ARAF	RPP25
ARAF	RSBN1
ARAF	RUNX1T1
ARAF	RUVBL2
ARAF	RXRG
ARAF	S100A11
ARAF	SAFB2
ARAF	SART3
ARAF	SERBP1
ARAF	SETDB1
ARAF	SF3B1
ARAF	SFRS1
ARAF	SHC3
ARAF	SIRT5
ARAF	SLC4A1AP
ARAF	SMAD4
ARAF	SMARCA1
ARAF	SMARCC2
ARAF	SMPX
ARAF	SND1
ARAF	SNF8
ARAF	SNRP70
ARAF	SNRPE
ARAF	SNRPN
ARAF	SNUPN
ARAF	SPAG7
ARAF	SPEG
ARAF	SRA1
ARAF	SRF
ARAF	SRXN1
ARAF	SSBP3
ARAF	SSBP4
ARAF	SSX2
ARAF	SSX3
ARAF	SSX4
ARAF	SUHW4
ARAF	SUMO1
ARAF	SUMO2
ARAF	SUMO4
ARAF	TBC1D22A
ARAF	TBX20
ARAF	TCEAL6
ARAF	TERF2IP
ARAF	TFPT
ARAF	THEX1
ARAF	THOC3
ARAF	THUMPD1
ARAF	TIA1
ARAF	TOE1
ARAF	TOX
ARAF	TPI1
ARAF	TREX1
ARAF	TRIM24
ARAF	TRIM26
ARAF	TRIM28
ARAF	TRIP10
ARAF	TRIP6
ARAF	TSC22D4
ARAF	TTRAP
ARAF	U2AF1
ARAF	UBE2A
ARAF	UBE2B
ARAF	UBE2N
ARAF	UHMK1
ARAF	UPK3A
ARAF	WDR45L
ARAF	XPA
ARAF	XRCC1
ARAF	XRCC4
ARAF	YEATS4
ARAF	YWHAH
ARAF	ZAP70
ARAF	ZC3H7A
ARAF	ZCCHC14
ARAF	ZDHHC5
ARAF	ZHX1
ARAF	ZHX3
ARAF	ZMYM3
ARAF	ZMYM5
ARAF	ZNF313
ARAF	ZNF34
ARAF	ZNF397
ARAF	ZNF428
ARAF	ZNF434
ARAF	ZNF765
ARAF	ZNF784
ARAF	ZYX
ARAF	Zfp212
AURKB	ABI2
AURKB	ARHGAP20
AURKB	ASPSCR1
AURKB	BFAR
AURKB	C11orf9
AURKB	C14orf106
AURKB	CAMKK1
AURKB	CBL
AURKB	CHEK2
AURKB	CLK1
AURKB	CNOT6
AURKB	CRY1
AURKB	CSAG2
AURKB	CSDE1
AURKB	CSRP3
AURKB	CTTN
AURKB	CXXC1
AURKB	DAPK2
AURKB	DAZAP1
AURKB	DDEFL1
AURKB	DRAM
AURKB	EIF4B
AURKB	EIF4H
AURKB	ETS1
AURKB	EXOSC7
AURKB	FEV
AURKB	FGR
AURKB	FIP1L1
AURKB	FLJ20105
AURKB	FOXP4
AURKB	GIT2
AURKB	GNA12
AURKB	GPBP1L1
AURKB	GRK5
AURKB	GRRP1
AURKB	HCLS1
AURKB	HLCS
AURKB	HNRPK
AURKB	HOXC6
AURKB	HSFX1
AURKB	KCNIP1
AURKB	KHDRBS2
AURKB	KIAA0323
AURKB	KLHL25
AURKB	MAGEA12
AURKB	MAGEA9
AURKB	MAGEB6
AURKB	MAPK7
AURKB	MBNL3
AURKB	MDFI
AURKB	MDM4
AURKB	MLX
AURKB	MRLC2
AURKB	MTA1
AURKB	NCBP2
AURKB	NFATC4
AURKB	NOL7
AURKB	NUP133
AURKB	ORC1L
AURKB	ORC4L
AURKB	OTUD7B
AURKB	PAGE4
AURKB	PBX2
AURKB	PER1
AURKB	PHB2
AURKB	PKNOX1
AURKB	POLR1C
AURKB	POP7
AURKB	PPP1R13L
AURKB	PRDM1
AURKB	PRIM2A
AURKB	PRKACA
AURKB	PRKAR1A
AURKB	PSMC3
AURKB	PTBP1
AURKB	RBM17
AURKB	RGS14
AURKB	RIPK3
AURKB	RPA1
AURKB	RXRG
AURKB	SCC-112
AURKB	SFMBT1
AURKB	SMUG1
AURKB	SOX10
AURKB	SOX30
AURKB	SPAG7
AURKB	SSBP3
AURKB	SSX2
AURKB	SSX3
AURKB	TRIM26
AURKB	TRIM9
AURKB	UBE2E2
AURKB	WDR45L
AURKB	XRCC1
AURKB	ZBED1
AURKB	ZCCHC8
AURKB	ZHX1
AURKB	ZIC4
AURKB	ZNF428
AURKB	ZNF606
AURKB	ZSCAN20
AURKB	ZYX
AURKC	ANKRD1
AURKC	ANKS1A
AURKC	ATF6
AURKC	BFAR
AURKC	C11orf9
AURKC	CBX1
AURKC	CD99L2
AURKC	CENPA
AURKC	CSRP3
AURKC	CSTF2T
AURKC	CTTN
AURKC	EIF4A3
AURKC	EXOSC7
AURKC	EZH1
AURKC	FHL2
AURKC	HCLS1
AURKC	HLCS
AURKC	KCNE3
AURKC	KHDRBS2
AURKC	LOC51255
AURKC	LYPLAL1
AURKC	LZTS1
AURKC	MRPL10
AURKC	MT-CO1
AURKC	NCBP2
AURKC	NDUFB4
AURKC	NEK3
AURKC	NEUROD1
AURKC	NUP93
AURKC	PCDH1
AURKC	PINX1
AURKC	PLAGL2
AURKC	POP7
AURKC	PPP1R8
AURKC	PPP2R5D
AURKC	PRKAR1A
AURKC	RBM17
AURKC	RPA1
AURKC	RSBN1
AURKC	SAE2
AURKC	SF3B1
AURKC	SKI
AURKC	SMPX
AURKC	STIP1
AURKC	TBC1D10B
AURKC	TIMM23
AURKC	TOX
AURKC	TSSK2
AURKC	WDR45L
AURKC	ZNF221
AXL	CSRP3
AXL	EIF4B
AXL	EXOSC7
AXL	EZH1
AXL	GEMIN7
AXL	HLCS
AXL	HOXC8
AXL	MAP4K2
AXL	MTA1
AXL	MXD1
AXL	NDUFB4
AXL	NEUROD1
AXL	NSUN3
AXL	RSBN1
AXL	SFMBT1
AXL	TBC1D10B
AXL	TRIM41
AXL	VHL
BLK	AFF4
BLK	APITD1
BLK	ASCC1
BLK	ASCC3L1
BLK	ASCL1
BLK	BAX
BLK	BCL3
BLK	BTBD14A
BLK	C19orf2
BLK	C1orf74
BLK	C6orf141
BLK	CD99
BLK	CENTB2
BLK	CSDE1
BLK	CSRP3
BLK	DAZAP1
BLK	EFCBP1
BLK	EIF4ENIF1
BLK	EXOSC7
BLK	FLJ20105
BLK	HSPA2
BLK	ILF3
BLK	KCNIP2
BLK	KHDRBS1
BLK	LARP4
BLK	LZTFL1
BLK	MBNL3
BLK	MDM4
BLK	MEIS3
BLK	MLX
BLK	MORN1
BLK	MTA1
BLK	NAP1L2
BLK	NCL
BLK	NEUROD1
BLK	NFATC4
BLK	PDCD11
BLK	PDLIM5
BLK	PNMA1
BLK	POLR1C
BLK	R3HDM2
BLK	RAB18
BLK	RABL3
BLK	RBBP5
BLK	RBM9
BLK	RCHY1
BLK	RKHD2
BLK	SHC3
BLK	SLC4A1AP
BLK	SMAD4
BLK	SMAD7
BLK	SMC3
BLK	SOX5
BLK	SPERT
BLK	SSBP4
BLK	SUHW4
BLK	SUMO4
BLK	TCEAL6
BLK	THUMPD1
BLK	TINF2
BLK	TK1
BLK	TRIM28
BLK	TRIM36
BLK	UBE2B
BLK	WDR45L
BLK	XRCC1
BLK	ZNF238
BLK	ZNF25
BLK	ZNF313
BLK	ZNF75A
BMP2K	AFF4
BMP2K	AK2
BMP2K	ANKRD1
BMP2K	C19orf43
BMP2K	CAMKK1
BMP2K	CC2D1A
BMP2K	CKM
BMP2K	CRIP2
BMP2K	CSDE1
BMP2K	CSRP2
BMP2K	CSRP3
BMP2K	EIF4H
BMP2K	EXOSC1
BMP2K	FIP1L1
BMP2K	FLJ20105
BMP2K	GNA12
BMP2K	GPBP1L1
BMP2K	GRRP1
BMP2K	HLCS
BMP2K	KHDRBS2
BMP2K	KIAA0082
BMP2K	KIAA0907
BMP2K	LIG1
BMP2K	LOC51035
BMP2K	LRRFIP1
BMP2K	LZTFL1
BMP2K	MTA1
BMP2K	NUDT21
BMP2K	PDLIM5
BMP2K	POP7
BMP2K	PQBP1
BMP2K	R3HDM2
BMP2K	RBM17
BMP2K	RECQL
BMP2K	RUVBL2
BMP2K	SLC4A1AP
BMP2K	SSBP3
BMP2K	SSX2
BMP2K	TBX20
BMP2K	TERF2IP
BMP2K	TTRAP
BMP2K	UHMK1
BMP2K	XPA
BMP2K	XRCC4
BMP2K	ZCCHC14
BMP2K	ZNF784
BMP2K	ZYX
BMPR1A	AIRE
BMPR1A	APITD1
BMPR1A	BFAR
BMPR1A	BMX
BMPR1A	C11orf9
BMPR1A	CDK9
BMPR1A	CHEK2
BMPR1A	CSRP3
BMPR1A	CSTF2T
BMPR1A	DDEFL1
BMPR1A	EIF2S1
BMPR1A	EIF4A3
BMPR1A	EIF4B
BMPR1A	EXOSC7
BMPR1A	HCLS1
BMPR1A	HLCS
BMPR1A	HNRPK
BMPR1A	KIAA0907
BMPR1A	L3MBTL3
BMPR1A	MAGEB1
BMPR1A	MEIS2
BMPR1A	MLX
BMPR1A	NCBP2
BMPR1A	NDUFB4
BMPR1A	NEUROD1
BMPR1A	NUDC
BMPR1A	PLCD4
BMPR1A	PLK1
BMPR1A	POP7
BMPR1A	PPIE
BMPR1A	PRKACB
BMPR1A	PRKAR1A
BMPR1A	PRKCD
BMPR1A	RAG2
BMPR1A	RBM12
BMPR1A	RBM17
BMPR1A	RUVBL1
BMPR1A	SARS
BMPR1A	SFMBT1
BMPR1A	SRXN1
BMPR1A	TBC1D10B
BMPR1A	TEAD3
BMPR1A	THUMPD1
BMPR1A	TOE1
BMPR1A	WDR45L
BMPR1A	ZAP70
BMPR1A	ZC3H7A
BMPR1A	ZNF238
BMPR1B	ABI2
BMPR1B	ARHGAP20
BMPR1B	AVEN
BMPR1B	BFAR
BMPR1B	BPNT1
BMPR1B	C11orf9
BMPR1B	C14orf106
BMPR1B	CAMKK1
BMPR1B	CHEK2
BMPR1B	CRY1
BMPR1B	CSNK1G2
BMPR1B	CSRP3
BMPR1B	CSTF2T
BMPR1B	CTTN
BMPR1B	CXXC1
BMPR1B	DAZAP1
BMPR1B	DDEFL1
BMPR1B	DNAJB2
BMPR1B	DRAM
BMPR1B	EIF4A3
BMPR1B	ERF
BMPR1B	EZH1
BMPR1B	FEV
BMPR1B	FGFR1OP
BMPR1B	FGR
BMPR1B	GADD45A
BMPR1B	GPBP1L1
BMPR1B	GRK5
BMPR1B	HCLS1
BMPR1B	HPCA
BMPR1B	HSFX1
BMPR1B	IFI27
BMPR1B	KHDRBS2
BMPR1B	KLHL25
BMPR1B	LOC93349
BMPR1B	MAGEA12
BMPR1B	MAPK7
BMPR1B	MATR3
BMPR1B	MAX
BMPR1B	MDFI
BMPR1B	MDM4
BMPR1B	MGC27016
BMPR1B	MLLT1
BMPR1B	MLX
BMPR1B	MTA1
BMPR1B	MXD1
BMPR1B	NCBP2
BMPR1B	NDUFB4
BMPR1B	NEUROD1
BMPR1B	NFATC4
BMPR1B	NOC2L
BMPR1B	NOL7
BMPR1B	NUP107
BMPR1B	NUP133
BMPR1B	OLIG3
BMPR1B	ORC1L
BMPR1B	OTUD7B
BMPR1B	PBX2
BMPR1B	PHB2
BMPR1B	PHKG2
BMPR1B	POLR2D
BMPR1B	POLR3D
BMPR1B	PRDM1
BMPR1B	PRIM2A
BMPR1B	PTBP1
BMPR1B	RAD51
BMPR1B	RIPK3
BMPR1B	RSBN1
BMPR1B	RUNX1T1
BMPR1B	RXRG
BMPR1B	SCC-112
BMPR1B	SFMBT1
BMPR1B	SMAD3
BMPR1B	SMUG1
BMPR1B	SOX10
BMPR1B	SOX30
BMPR1B	SSBP3
BMPR1B	SSBP4
BMPR1B	STK16
BMPR1B	TOX
BMPR1B	UPK3A
BMPR1B	WDR45L
BMPR1B	WWP1
BMPR1B	ZBED1
BMPR1B	ZDHHC11
BMPR1B	ZIC4
BMPR1B	ZNF597
BMPR1B	ZNF606
BMPR1B	ZSCAN20
BMPR2	ANKS1A
BMPR2	ATF6
BMPR2	CHEK2
BMPR2	CSRP3
BMPR2	DDX46
BMPR2	GNA12
BMPR2	GRRP1
BMPR2	MLX
BMPR2	MTA1
BMPR2	NLK
BMPR2	PINX1
BMPR2	PLCD4
BMPR2	PLK1
BMPR2	RAGE
BMPR2	SCC-112
BMPR2	SFMBT1
BMPR2	UHMK1
BMPR2	ZNF485
BMX	ABI2
BMX	AFF4
BMX	AFG3L2
BMX	AIM2
BMX	AK1
BMX	AK2
BMX	AKR1A1
BMX	AMOT
BMX	ANXA2
BMX	ARID3B
BMX	ASCC1
BMX	ASCC3
BMX	ASF1A
BMX	ASPSCR1
BMX	ASTE1
BMX	ATF5
BMX	ATF6
BMX	ATXN3
BMX	AXL
BMX	BCL3
BMX	BFAR
BMX	BLOC1S1
BMX	BOLA1
BMX	BRD9
BMX	C13orf15
BMX	C17orf61
BMX	C19orf25
BMX	C20orf19
BMX	C21orf66
BMX	C2orf52
BMX	C6orf115
BMX	CARHSP1
BMX	CAT
BMX	CBL
BMX	CC2D1A
BMX	CCDC146
BMX	CCDC25
BMX	CCDC97
BMX	CDCA3
BMX	CDK2AP1
BMX	CENPT
BMX	CENTB2
BMX	CENTD2
BMX	CHAF1B
BMX	CHES1
BMX	CHGB
BMX	CIP29
BMX	CITED4
BMX	CKM
BMX	CPEB1
BMX	CRABP2
BMX	CREB3
BMX	CRIP1
BMX	CRIP2
BMX	CRK
BMX	CSDC2
BMX	CSDE1
BMX	CSRP1
BMX	CSRP2
BMX	CSRP3
BMX	CTTN
BMX	DDEF2
BMX	DDEFL1
BMX	DDX39
BMX	DDX50
BMX	DHX29
BMX	DNMT3A
BMX	DPPA2
BMX	DUSP26
BMX	EIF4A2
BMX	EIF4A3
BMX	EIF4B
BMX	EIF4H
BMX	ENO1
BMX	EPHA4
BMX	ERCC8
BMX	ETF1
BMX	ETS1
BMX	ETV4
BMX	ETV7
BMX	EVX2
BMX	EXOSC3
BMX	EXOSC7
BMX	FABP3
BMX	FAM104A
BMX	FAM44A
BMX	FBP1
BMX	FHL1
BMX	FIP1L1
BMX	FLJ20105
BMX	FLJ37078
BMX	FMR1
BMX	FOXI1
BMX	FOXN2
BMX	FUBP1
BMX	G3BP1
BMX	GCLC
BMX	GFER
BMX	GPATCH3
BMX	GPBP1
BMX	GPBP1L1
BMX	GPD1L
BMX	GRRP1
BMX	GSPT1
BMX	GTF3C1
BMX	H1FOO
BMX	H2AFV
BMX	H2AFY2
BMX	HAPLN1
BMX	HCLS1
BMX	HDAC3
BMX	HHAT
BMX	HIST1H1A
BMX	HLCS
BMX	HNRPH2
BMX	HNRPK
BMX	HPCAL1
BMX	HRBL
BMX	HSF2BP
BMX	HSFY1
BMX	IER3
BMX	IER3IP1
BMX	IGHM
BMX	IL17B
BMX	IOH58585
BMX	IRF3
BMX	IRF6
BMX	JAZF1
BMX	JUNB
BMX	KBTBD7
BMX	KCNIP2
BMX	KHDRBS2
BMX	KIAA0323
BMX	KIAA0907
BMX	KLF5
BMX	LAS1L
BMX	LIG1
BMX	LOC653972
BMX	LOC93349
BMX	LRRFIP1
BMX	LZTFL1
BMX	MAGEA12
BMX	MAGEB6
BMX	MAP3K8
BMX	MAPK12
BMX	MATR3
BMX	MBNL3
BMX	MCM7
BMX	MDM4
BMX	MEIS3
BMX	MEOX1
BMX	METTL3
BMX	MGC10433
BMX	MGC13114
BMX	MGC27016
BMX	MID2
BMX	MITF
BMX	MLX
BMX	MRPL10
BMX	MRPL34
BMX	MRPL46
BMX	MRPL55
BMX	MTA1
BMX	MXD3
BMX	N6AMT1
BMX	NAP1L1
BMX	NAP1L2
BMX	NCAPG
BMX	NCBP2
BMX	NCOA4
BMX	NFATC4
BMX	NIPBL
BMX	NKX2-3
BMX	NMRAL1
BMX	NPM1
BMX	NR1D1
BMX	NUDCD3
BMX	NUDT1
BMX	NUP35
BMX	OTUD7B
BMX	PAGE4
BMX	PARK7
BMX	PCBD1
BMX	PCBP3
BMX	PDLIM5
BMX	PHF1
BMX	PHF20L1
BMX	PIR
BMX	PKNOX2
BMX	PLG
BMX	PMS2L5
BMX	PNMA2
BMX	POLK
BMX	POLR1D
BMX	POLR2F
BMX	POLR3K
BMX	POP7
BMX	PPIE
BMX	PPIH
BMX	PPP1R13L
BMX	PPP1R8
BMX	PQBP1
BMX	PRDM10
BMX	PRDM5
BMX	PRDX1
BMX	PRIM2A
BMX	PRKAR1A
BMX	PRKCB1
BMX	PRKY
BMX	PRMT6
BMX	PSMA1
BMX	PSMA6
BMX	PSMC3
BMX	PSPC1
BMX	PTCD1
BMX	R3HDM2
BMX	RAD18
BMX	RAD51
BMX	RBM38
BMX	RBM9
BMX	RBPMS2
BMX	RCHY1
BMX	RCOR2
BMX	RFX1
BMX	RFXDC1
BMX	RING1
BMX	RKHD2
BMX	RNASEH2C
BMX	RNF11
BMX	RNUXA
BMX	RPA1
BMX	RPA2
BMX	RPA3
BMX	RPS26
BMX	RUVBL2
BMX	RXRA
BMX	SAFB2
BMX	SAP30BP
BMX	SARS
BMX	SCML4
BMX	SFMBT1
BMX	SFRS1
BMX	SIAHBP1
BMX	SLC4A1AP
BMX	SMARCA4
BMX	SMARCAL1
BMX	SMCR7L
BMX	SMPX
BMX	SMYD2
BMX	SNAI1
BMX	SNAI2
BMX	SND1
BMX	SNF8
BMX	SNRP70
BMX	SNRPA
BMX	SNRPE
BMX	SNUPN
BMX	SOCS4
BMX	SP2
BMX	SPAG7
BMX	SPIC
[truncated: 22,048 more rows]
