# Supplementary material for: Construction of human activity-based phosphorylation networks
Source: Mol Syst Biol. 2013 Apr 2;9:655. doi: 10.1038/msb.2013.12 (PMC3658267; doi:10.1038/msb.2013.12)
Supplement: Supplementary Table S3 — List of refKSR [file msb201312-s3.xls]

## Sheet: refKSI
kinase	substrate
AAK1	SOX2
ABL2	CBL
ABL2	HLCS
ACVR1	DNAJB2
ACVR1	E2F3
ACVR1	ETS1
ACVR1	FGR
ACVR1	GADD45A
ACVR1	MCM5
ACVR1	MDM2
ACVR1	NFATC4
ACVR1	ORC1L
ACVR1	OTUD7B
ACVR1	RIPK3
ACVR1	RNF14
ACVR1	RPS6KA2
ACVR1	RXRG
ACVR1	SMAD3
ACVR1	TRIM24
ACVR1	WWP1
ACVR1	ZBTB44
ACVR1B	MAPK1
ACVR1B	MAPK8
ACVR1B	MDM4
ACVR1B	SMAD4
ACVR1B	UHMK1
ACVR2A	GNA12
ACVR2B	DDEFL1
ACVR2B	EGFR
ACVR2B	PRKCB1
ACVR2B	SRXN1
ACVR2B	TRIM26
ADRBK1	BAD
ADRBK1	CTTN
ADRBK1	EIF4B
ADRBK1	ID2
ADRBK1	PQBP1
ADRBK1	SNF8
ADRBK1	TP53
ADRBK1	ZNF396
AKT1	384D8-2
AKT1	ABI2
AKT1	AVEN
AKT1	BCL11A
AKT1	BMX
AKT1	BRD2
AKT1	BTBD12
AKT1	C19orf21
AKT1	C5orf16
AKT1	C7orf22
AKT1	CBL
AKT1	CCM2
AKT1	CD99L2
AKT1	CDK2AP1
AKT1	CDK9
AKT1	CENTB2
AKT1	CGI-48
AKT1	CHES1
AKT1	CHGB
AKT1	CSNK1G2
AKT1	CSRP3
AKT1	CTTN
AKT1	DAXX
AKT1	DNAJB2
AKT1	EG1
AKT1	ENC2
AKT1	ERAL1
AKT1	ETS1
AKT1	FGFR1OP
AKT1	FGR
AKT1	FIP1L1
AKT1	GADD45A
AKT1	GAS7
AKT1	GTF2B
AKT1	GTF2E1
AKT1	HCLS1
AKT1	HIRIP3
AKT1	HNRPK
AKT1	HRMT1L2
AKT1	Histone Ab 1:500
AKT1	ID2
AKT1	IOH12327
AKT1	IOH14198
AKT1	IOH21637
AKT1	IOH42148
AKT1	IOH43720
AKT1	KIAA0663
AKT1	LOC93349
AKT1	LUC7L2
AKT1	MAPK8
AKT1	MDFI
AKT1	MDM4
AKT1	MEF2C
AKT1	MLX
AKT1	MTA1
AKT1	NCL
AKT1	NCOA4
AKT1	NEUROD1
AKT1	NFATC3
AKT1	NOC2L
AKT1	NRIP2
AKT1	NUP133
AKT1	OTUD7B
AKT1	PCBP2
AKT1	PCBP3
AKT1	PHLDA2
AKT1	PINX1
AKT1	PKCD
AKT1	PLEKHA4
AKT1	POP7
AKT1	PPP1R13L
AKT1	PRKACA
AKT1	PRKCD
AKT1	RAGE
AKT1	RPS20
AKT1	RUNX1T1
AKT1	RXRA
AKT1	SFRS1
AKT1	SFRS12
AKT1	SMAD3
AKT1	SMPX
AKT1	SMYD2
AKT1	SNIP1
AKT1	SNRP70
AKT1	SOX9
AKT1	SPF45
AKT1	STAT6
AKT1	SYNJ2
AKT1	TCEAL6
AKT1	TEAD1
AKT1	THRA
AKT1	TRAT1
AKT1	TRIP10
AKT1	TSN
AKT1	WDR45L
AKT1	XPA
AKT1	ZHX1
AKT1	ZNF289
AKT1	ZRANB2
AKT1	ard
AKT3	FARS2
AKT3	GNA12
AKT3	PRKACA
ARAF	C21orf66
ARAF	CBL
ARAF	EGFR
ARAF	GMEB1
ARAF	HDAC7A
ARAF	IRF3
ARAF	KHDRBS1
ARAF	MBNL1
ARAF	MCM7
ARAF	MDM4
ARAF	MTA1
ARAF	PCBP2
ARAF	PCTK1
ARAF	RBM12
ARAF	SAFB2
ARAF	SETDB1
ARAF	SF3B1
ARAF	SFRS1
ARAF	SMAD4
ARAF	SNRPE
ARAF	SPAG7
ARAF	SUMO4
ARAF	YWHAH
ARAF	ZYX
AURKB	C11orf9
AURKB	C14orf106
AURKB	CAMKK1
AURKB	CBL
AURKB	CHEK2
AURKB	CNOT6
AURKB	CTTN
AURKB	DAPK2
AURKB	FEV
AURKB	GIT2
AURKB	HCLS1
AURKB	HSFX1
AURKB	MBNL3
AURKB	MDFI
AURKB	MDM4
AURKB	MTA1
AURKB	NOL7
AURKB	OTUD7B
AURKB	PER1
AURKB	PHB2
AURKB	PKNOX1
AURKB	PPP1R13L
AURKB	PRDM1
AURKB	PRKACA
AURKB	PSMC3
AURKB	RPA1
AURKB	SOX10
AURKB	XRCC1
AURKB	ZBED1
AURKB	ZIC4
AURKB	ZNF606
AURKB	ZYX
AURKC	C11orf9
AURKC	LZTS1
AURKC	PLAGL2
AURKC	SMPX
AXL	MTA1
BLK	BAX
BLK	KHDRBS1
BMP2K	SSX2
BMP2K	ZNF784
BMP2K	ZYX
BMPR1A	AIRE
BMPR1A	BMX
BMPR1A	CSRP3
BMPR1A	DDEFL1
BMPR1A	EIF2S1
BMPR1A	HCLS1
BMPR1A	HLCS
BMPR1A	NEUROD1
BMPR1A	PRKACB
BMPR1A	PRKCD
BMPR1A	RUVBL1
BMPR1A	SARS
BMPR1A	SRXN1
BMPR1A	ZAP70
BMPR1B	ABI2
BMPR1B	CAMKK1
BMPR1B	CRY1
BMPR1B	CSNK1G2
BMPR1B	CSRP3
BMPR1B	CTTN
BMPR1B	DDEFL1
BMPR1B	DNAJB2
BMPR1B	EIF4A3
BMPR1B	FGFR1OP
BMPR1B	GRK5
BMPR1B	HCLS1
BMPR1B	IFI27
BMPR1B	KLHL25
BMPR1B	MDFI
BMPR1B	MLX
BMPR1B	MTA1
BMPR1B	NEUROD1
BMPR1B	NFATC4
BMPR1B	OTUD7B
BMPR1B	PHB2
BMPR1B	RIPK3
BMPR1B	SMAD3
BMPR2	ANKS1A
BMPR2	CSRP3
BMPR2	GNA12
BMPR2	MTA1
BMPR2	NLK
BMPR2	RAGE
BMPR2	UHMK1
BMX	ANXA2
BMX	ATXN3
BMX	AXL
BMX	BCL3
BMX	C13orf15
BMX	C21orf66
BMX	CBL
BMX	CRK
BMX	CTTN
BMX	DDEF2
BMX	DDEFL1
BMX	EIF4B
BMX	GPD1L
BMX	HCLS1
BMX	HDAC3
BMX	HLCS
BMX	HNRPK
BMX	MAGEA12
BMX	MBNL3
BMX	MTA1
BMX	NPM1
BMX	PPP1R13L
BMX	PRKCB1
BMX	RCHY1
BMX	SND1
BMX	SRXN1
BMX	STARD3
BMX	SUMO4
BMX	TRAT1
BMX	TRIP10
BMX	TRIP6
BMX	TRSPAP1
BMX	UBE2A
BMX	VHL
BMX	YWHAH
BMX	ZCCHC10
BTK	ABI2
BTK	ATF6
BTK	BMX
BTK	CAMKK1
BTK	CCM2
BTK	CDK9
BTK	CHGB
BTK	COBRA1
BTK	DDEFL1
BTK	EIF4A3
BTK	FGR
BTK	FUSIP1
BTK	HCLS1
BTK	HES1
BTK	HNRPK
BTK	HTATIP
BTK	MAPK1
BTK	MAPK12
BTK	MAPK8
BTK	MBNL3
BTK	MDM2
BTK	NCAPG
BTK	NFATC3
BTK	NFKBIA
BTK	NRIP2
BTK	OTUD7B
BTK	PDCD2
BTK	PER3
BTK	PPP1R13L
BTK	PPP2R1A
BTK	PRKACA
BTK	PRKACB
BTK	RAD23B
BTK	RAD51
BTK	RPS6KA2
BTK	SLC4A1AP
BTK	SMAD3
BTK	SMPX
BTK	STAT5B
BTK	TGFB1I1
BTK	WWP1
BTK	WWTR1
BTK	ZNF397
BTK	ZNF655
BTK	ZW10
BTK	ZYX
BUB1	AIRE
BUB1	APITD1
BUB1	BCL3
BUB1	C11orf9
BUB1	C21orf66
BUB1	CSDC2
BUB1	CSRP3
BUB1	HCLS1
BUB1	IRF3
BUB1	LAS1L
BUB1	LIG1
BUB1	MDM2
BUB1	MDM4
BUB1	MLX
BUB1	NCL
BUB1	NOC2L
BUB1	NUP35
BUB1	PPIE
BUB1	PPP1R13L
BUB1	PPP1R8
BUB1	PPP2R5D
BUB1	RNUXA
BUB1	SMARCA4
BUB1	SMPX
BUB1	STIP1
BUB1	TERF2IP
BUB1	TOX
BUB1	UBE2A
BUB1	XRCC1
BUB1	ZFP36
BUB1	ZNF765
BUB1	ZYX
CAMK1D	DAZAP1
CAMK1D	DDEFL1
CAMK1D	NEUROD1
CAMK1D	PHB2
CAMK1D	SMAD3
CAMK2A	ATF6
CAMK2A	CSRP3
CAMK2A	LZTS1
CAMK2A	NEUROD1
CAMK2A	PINX1
CAMK2A	PRKAR1A
CAMK2A	PRKCD
CAMK2A	STUB1
CAMK2B	MAPK7
CAMK2B	PRKACA
CAMK2B	RIPK3
CAMK2D	BMX
CAMK2D	CTTN
CAMK2D	LIMA1
CAMK2D	MAPK1
CAMK2D	NR0B2
CAMK2D	PRKACA
CAMK2D	PRKCD
CAMK2D	RIPK3
CAMK2G	CAMKK1
CAMK2G	ETS1
CAMK2G	PRKACA
CAMK2G	UHMK1
CAMK4	CSRP3
CAMK4	NEUROD1
CAMK4	NFATC4
CAMK4	PPP2R5D
CAMK4	RNPS1
CAMK4	SOX10
CAMKK1	BCL3
CAMKK1	CARHSP1
CAMKK1	CEP250
CAMKK1	CLK1
CAMKK1	CSDC2
CAMKK1	CSRP3
CAMKK1	DDEF2
CAMKK1	DDX25
CAMKK1	FHL2
CAMKK1	HDAC7A
CAMKK1	HLCS
CAMKK1	IRF3
CAMKK1	MBNL3
CAMKK1	MDM4
CAMKK1	NEUROD1
CAMKK1	PCBD1
CAMKK1	PPP1R13L
CAMKK1	PPP1R8
CAMKK1	PPP5C
CAMKK1	PSMA6
CAMKK1	PSMC3
CAMKK1	PSPC1
CAMKK1	RUVBL2
CAMKK1	SERBP1
CAMKK1	SMPX
CAMKK1	SRXN1
CAMKK1	ZYX
CAMKK2	CAMKK1
CAMKK2	NEUROD1
CAMKK2	PCTK1
CAMKK2	PIK3C3
CAMKK2	PRKACA
CAMKK2	PRKAR1A
CAMKK2	RAP1A
CAMKK2	TRIP10
CAMKK2	TUFM
CDK1	GRK5
CDK1	SKAP1
CDK1	ZYX
CDK15	CBL
CDK16	ACVR2B
CDK16	CRK
CDK16	PTK2B
CDK18	GRK5
CDK18	SMAD3
CDK18	TRIP10
CDK18	ZYX
CDK3	CHEK1
CDK3	CTTN
CDK3	MDM4
CDK3	PPP2CA
CDK4	ANXA11
CDK4	APITD1
CDK4	ARIH2
CDK4	BCL3
CDK4	C14orf106
CDK4	C19orf40
CDK4	CAMKK1
CDK4	CBL
CDK4	CDK2AP1
CDK4	CSDC2
CDK4	CSDE1
CDK4	CSRP3
CDK4	CTBP1
CDK4	CTTN
CDK4	DDX19B
CDK4	DDX25
CDK4	DDX4
CDK4	EIF4A3
CDK4	EIF4B
CDK4	EIF4ENIF1
CDK4	EP400
CDK4	ETF1
CDK4	ETS1
CDK4	EXOSC5
CDK4	FOXF1
CDK4	FOXN2
CDK4	GAPDH
CDK4	GPBP1
CDK4	HLCS
CDK4	HNRPK
CDK4	HSFX1
CDK4	ID4
CDK4	IRF3
CDK4	JARID1D
CDK4	JMJD2C
CDK4	KHDRBS1
CDK4	LIG1
CDK4	LOC51035
CDK4	MBNL3
CDK4	MCM7
CDK4	MDM4
CDK4	MTA1
CDK4	NCL
CDK4	NEUROD1
CDK4	NFATC3
CDK4	NFATC4
CDK4	NOL7
CDK4	NUP133
CDK4	NUP35
CDK4	ORC1L
CDK4	ORC4L
CDK4	OTUD7B
CDK4	PDCD2
CDK4	PDCD5
CDK4	PHB2
CDK4	PKM2
CDK4	PKNOX1
CDK4	POLD4
CDK4	POLR1C
CDK4	PPP1R13L
CDK4	PPP2R5A
CDK4	PRDX1
CDK4	PRKAR1A
CDK4	PSMC3
CDK4	QKI
CDK4	RBBP9
CDK4	RPA2
CDK4	RPA4
CDK4	RUVBL1
CDK4	RUVBL2
CDK4	SF3B1
CDK4	SMAD4
CDK4	SMARCC2
CDK4	SNUPN
CDK4	SPAG7
CDK4	SRA1
CDK4	STON1
CDK4	UBB
CDK4	VHL
CDK4	XPO1
CDK4	XRCC1
CDK4	ZBED1
CDK4	ZBTB44
CDK4	ZIC4
CDK4	ZMYM3
CDK4	ZNF184
CDK4	ZNF221
CDK4	ZNF606
CDK5	ABI2
CDK5	APBB1
CDK5	BCL3
CDK5	CAMKK1
CDK5	CBL
CDK5	CDK2AP1
CDK5	CRY1
CDK5	CSRP1
CDK5	CSRP3
CDK5	CTTN
CDK5	DAXX
CDK5	DDEFL1
CDK5	EIF4A3
CDK5	ETS1
CDK5	EXOSC3
CDK5	FGR
CDK5	FUSIP1
CDK5	HCLS1
CDK5	HES1
CDK5	IRF3
CDK5	KLHL25
CDK5	LIG1
CDK5	MAP4K5
CDK5	MAPK12
CDK5	MAPK7
CDK5	MBNL3
CDK5	MDFI
CDK5	MDM2
CDK5	MDM4
CDK5	MLX
CDK5	MTA1
CDK5	NFATC4
CDK5	OTUD7B
CDK5	PHB2
CDK5	PPP1R13L
CDK5	PPP2R1B
CDK5	PRDM1
CDK5	PSMC3
CDK5	RAD51
CDK5	RAN
CDK5	RBM9
CDK5	RPA1
CDK5	RPS6KA2
CDK5	SMAD3
CDK5	SMAD4
CDK5	SMYD2
CDK5	SNCA
CDK5	SNUPN
CDK5	SOX10
CDK5	SRF
CDK5	TRIM24
CDK5	TRIP10
CDK5	TSC22D4
CDK5	UBE2A
CDK5	VHL
CDK5	XRCC1
CDK5	XRCC4
CDK5	ZHX1
CDK5	ZNF397
CDK5	ZYX
CDK6	CAMKK1
CDK6	CNOT6
CDK6	COPS6
CDK6	CSRP3
CDK6	GRK5
CDK6	HLCS
CDK6	KLHL25
CDK6	LIG1
CDK6	MAGEA6
CDK6	MBNL3
CDK6	MDFI
CDK6	MDM4
CDK6	NFATC4
CDK6	NUSAP1
CDK6	OTUD7B
CDK6	PKNOX1
CDK6	PPP1R13L
CDK6	PUM1
CDK6	RNF14
CDK6	RPA2
CDK6	RUVBL1
CDK6	SET
CDK6	SMARCC2
CDK6	STUB1
CDK6	TCF3
CDK6	ZHX1
CDK6	ZNF410
CDK6	ZYX
CDK7	CAMKK1
CDK7	CBL
CDK7	CNOT6
CDK7	CRY1
CDK7	CSRP3
CDK7	CTTN
CDK7	EIF4B
CDK7	FGR
CDK7	HDAC8
CDK7	HES1
CDK7	HIRIP3
CDK7	HSFY1
CDK7	HSPA2
CDK7	MBNL3
CDK7	MDFI
CDK7	MDM4
CDK7	MLX
CDK7	MXD1
CDK7	NCBP2
CDK7	NEUROD1
CDK7	NFATC4
CDK7	NOC2L
CDK7	NOL7
CDK7	NUP133
CDK7	OBFC2A
CDK7	ORC4L
CDK7	OTUD7B
CDK7	PER1
CDK7	PINX1
CDK7	PPP1R13L
CDK7	PPP2R1B
CDK7	PSPC1
CDK7	RCHY1
CDK7	RNASEH2C
CDK7	RPA2
CDK7	SET
CDK7	SMAD4
CDK7	SMARCC2
CDK7	SOX10
CDK7	VHL
CDK7	XRCC1
CDK7	ZCCHC8
CDK7	ZYX
CDK9	CHEK2
CDK9	CSRP3
CDK9	ETS1
CDK9	HMGN3
CDK9	MDFI
CDK9	NEUROD1
CDK9	NPM1
CDK9	NUP133
CDK9	PRKACA
CDK9	PTBP1
CDK9	SCC-112
CDKL3	BNC1
CDKL3	CTTN
CDKL3	MBNL3
CDKL5	ACTL6B
CDKL5	C11orf9
CDKL5	CDK9
CDKL5	CHEK2
CDKL5	CIAO1
CDKL5	CSTF2T
CDKL5	DDX39
CDKL5	DGCR8
CDKL5	EIF4A3
CDKL5	GPBP1L1
CDKL5	MAPK12
CDKL5	MBNL3
CDKL5	MDFI
CDKL5	MLX
CDKL5	NOC4L
CDKL5	NOL7
CDKL5	PBX2
CDKL5	PLCD4
CDKL5	PRKACA
CDKL5	PRKCD
CDKL5	PTBP1
CDKL5	RAD51
CDKL5	RPA1
CDKL5	RPS6KA2
CDKL5	SRA1
CDKL5	SSBP4
CDKL5	ZBED1
CDKL5	ZNF238
CHEK2	AIRE
CHEK2	C11orf9
CHEK2	EIF2AK2
CHEK2	HCLS1
CHEK2	LIG1
CHEK2	LZTS1
CHEK2	MDM2
CHEK2	MLX
CHEK2	MTA1
CHEK2	NEUROD1
CHEK2	OTUD7B
CHEK2	PPP1R13L
CHEK2	SMPX
CHEK2	SOX10
CHEK2	ZYX
CLK1	ANKS1A
CLK1	BARX1
CLK1	CBL
CLK1	CSRP3
CLK1	ETS1
CLK1	GMEB1
CLK1	HDAC8
CLK1	HSFY1
CLK1	MDM4
CLK1	NEUROD1
CLK1	PMF1
CLK1	PNMA1
CLK1	PPP1R13L
CLK1	PPP2R5D
CLK1	PSMC3
CLK1	RCHY1
CLK1	RNASEH2C
CLK1	RPA2
CLK1	SFRS1
CLK1	SFRS2
CLK1	SFRS6
CLK1	SNRP70
CLK1	SRPK1
CLK1	TOX
CLK1	TRIM28
CLK1	VHL
CLK1	ZMAT2
CLK1	ZNF396
CLK1	ZNF471
CLK1	ZNF765
CLK1	ZSCAN18
CLK2	ARID3A
CLK2	BAD
CLK2	BCL3
CLK2	C14orf106
CLK2	C19orf2
CLK2	CAMKK1
CLK2	CEP250
CLK2	CSDC2
CLK2	DDX39
CLK2	EBF4
CLK2	EGFR
CLK2	EIF2B5
CLK2	EIF4A3
CLK2	FEV
CLK2	FHL2
CLK2	GPBP1L1
CLK2	GTF2IRD2
CLK2	HLCS
CLK2	HSFX1
CLK2	KHDRBS1
CLK2	MATR3
CLK2	MBNL3
CLK2	MDFI
CLK2	MDM2
CLK2	MDM4
CLK2	MTA1
CLK2	NCBP2
CLK2	NFATC4
CLK2	NOL7
CLK2	OTUD7B
CLK2	PHB2
CLK2	POLR1C
CLK2	PPP1R13L
CLK2	PPP1R8
CLK2	PPP5C
CLK2	PRDM10
CLK2	PRKACA
CLK2	PSMC3
CLK2	RBM12
CLK2	RPA1
CLK2	RUVBL2
CLK2	SAFB2
CLK2	SFRS2
CLK2	SMAD4
CLK2	SMNDC1
CLK2	SMPX
CLK2	SUB1
CLK2	SUHW4
CLK2	TBX20
CLK2	TOX
CLK2	TRIM28
CLK2	U2AF1
CLK2	XPA
CLK2	XPO1
CLK2	YWHAH
CLK2	ZEB2
CLK2	ZFP36
CLK2	ZIC4
CLK2	ZMYM3
CLK2	ZNF32
CLK2	ZNF606
CLK2	ZNF784
CLK2	ZYX
CLK3	ANKS1A
CLK3	HLCS
CLK3	PPP1R13L
CLK3	PPP2R5D
CLK3	PRKCD
CLK3	SFRS1
CLK3	XRCC5
CLK4	ZNF277
CLK4	ZYX
CSK	ABI2
CSK	CTTN
CSK	ETS1
CSK	FGR
CSK	GNA12
CSK	MDM4
CSK	MORF4L1
CSK	MTA1
CSK	PRKACA
CSK	RPA2
CSNK1A1	CTTN
CSNK1A1	DDEFL1
CSNK1A1	GNA12
CSNK1A1	MDM2
CSNK1A1	MDM4
CSNK1A1	PLG
CSNK1A1L	DDEFL1
CSNK1D	BMX
CSNK1D	E2F1
CSNK1D	MAPK1
CSNK1D	MAPK8
CSNK1D	PPP1R13L
CSNK1D	TFAM
CSNK1D	UHMK1
CSNK1E	AK2
CSNK1E	BCL3
CSNK1E	C19orf2
CSNK1E	C21orf66
CSNK1E	CSDC2
CSNK1E	CSDE1
CSNK1E	DDEFL1
CSNK1E	DNM2
CSNK1E	EIF2AK2
CSNK1E	EIF4ENIF1
CSNK1E	EIF4H
CSNK1E	FAM110A
CSNK1E	GEMIN7
CSNK1E	HCLS1
CSNK1E	IRF3
CSNK1E	MBNL3
CSNK1E	MDM4
CSNK1E	MTA1
CSNK1E	NEUROD1
CSNK1E	PPP1R13L
CSNK1E	PPP1R8
CSNK1E	PPP2R5C
CSNK1E	PSMA6
CSNK1E	RPA1
CSNK1E	SKAP1
CSNK1E	SMAD4
CSNK1E	SOX10
CSNK1E	TFAM
CSNK1E	TRIP10
CSNK1E	UBE2A
CSNK1E	WWTR1
CSNK1E	XPO1
CSNK1E	ZHX1
CSNK1G1	C21orf66
CSNK1G1	DDEFL1
CSNK1G1	SRXN1
CSNK1G1	ZIM2
CSNK1G1	ZNF396
CSNK1G2	CBL
CSNK1G2	CC2D1A
CSNK1G2	HLCS
CSNK1G2	TRIM26
CSNK1G2	ZYX
CSNK1G3	CBL
CSNK1G3	DAZAP1
CSNK2A1	ANKS1A
CSNK2A1	C19orf2
CSNK2A1	C21orf66
CSNK2A1	CHGB
CSNK2A1	CSRP3
CSNK2A1	DDEFL1
CSNK2A1	EIF2B1
CSNK2A1	EIF2B5
CSNK2A1	EIF4B
CSNK2A1	EPHA3
CSNK2A1	EXOSC7
CSNK2A1	GEMIN7
CSNK2A1	HCLS1
CSNK2A1	HIRIP3
CSNK2A1	HNRPK
CSNK2A1	LIG1
CSNK2A1	MAP4K2
CSNK2A1	MDM4
CSNK2A1	MLX
CSNK2A1	MYF6
CSNK2A1	NUAK1
CSNK2A1	NUP62
CSNK2A1	PGM1
CSNK2A1	PRMT6
CSNK2A1	RBM17
CSNK2A1	RMI1
CSNK2A1	RNUXA
CSNK2A1	SMARCC2
CSNK2A1	TAF5L
CSNK2A1	TRIM24
CSNK2A1	UTP18
CSNK2A1	ZAP70
CSNK2A1	ZCRB1
CSNK2A1	ZHX1
CSNK2A1	ZNF223
CSNK2A1	ZNF765
CSNK2A1	ZRANB2
CSNK2A2	ANKRD1
CSNK2A2	CAMKK1
CSNK2A2	COPS6
CSNK2A2	CTTN
CSNK2A2	EIF2AK2
CSNK2A2	HNRPK
CSNK2A2	MTA1
CSNK2A2	NFATC4
CSNK2A2	NMI
CSNK2A2	PINX1
CSNK2A2	RBM17
CSNK2A2	SCC-112
CSNK2A2	SOX10
CSNK2A2	UHMK1
CSNK2A2	ZHX1
CSNK2A2	ZRANB2
DCLK1	CAMKK1
DCLK1	MAPK1
DCLK1	PRKACB
DCLK2	NFATC4
DCLK2	OTUD7B
DDR1	ABI2
DDR1	CAMKK1
DDR1	CHEK1
DDR1	COBRA1
DDR1	DDEFL1
DDR1	FEV
DDR1	HSFX1
DDR1	MBNL3
DDR1	MDFI
DDR1	MTA1
DDR1	NEUROD1
DDR1	PER1
DDR1	PHB2
DDR1	POLK
DDR1	PPP1R13L
DDR1	PRKACA
DDR1	RPS6KA2
DDR1	SOX10
DDR1	XPO1
DDR1	ZIC4
DDR1	ZNF32
DDR1	ZNF606
DDR2	CBL
DDR2	CTTN
DDR2	PRKCD
DDR2	RET
DMPK	PRKACA
DMPK	TGFB1I1
DMPK	ZYX
DYRK1B	ACRC
DYRK1B	C14orf106
DYRK1B	CAMKK1
DYRK1B	ERF
DYRK1B	FHL2
DYRK1B	HCLS1
DYRK1B	HDAC8
DYRK1B	HSFY1
DYRK1B	MAPK1
DYRK1B	MAPK8
DYRK1B	MDFI
DYRK1B	MTA1
DYRK1B	NFATC4
DYRK1B	NPM1
DYRK1B	PRDM1
DYRK1B	PRKACA
DYRK1B	PRKACB
DYRK1B	SMAD3
DYRK1B	UHMK1
DYRK1B	ZMYM3
DYRK1B	ZNF519
DYRK1B	ZNF606
DYRK1B	ZNF626
DYRK1B	ZNF692
DYRK1B	ZYX
DYRK2	ATF2
DYRK2	BAX
DYRK2	C13orf15
DYRK2	C21orf66
DYRK2	CAMKK1
DYRK2	CBL
DYRK2	CBX1
DYRK2	CDK6
DYRK2	CSDC2
DYRK2	DAZAP1
DYRK2	DNMT3A
DYRK2	ETS1
DYRK2	FAM110A
DYRK2	HIRIP3
DYRK2	HLCS
DYRK2	HSF1
DYRK2	KCNIP2
DYRK2	LARP6
DYRK2	MBNL3
DYRK2	MCM7
DYRK2	MDM2
DYRK2	METTL3
DYRK2	NRBP1
DYRK2	NUDT4
DYRK2	PARK7
DYRK2	PCBD1
DYRK2	PPP1R8
DYRK2	PSMA6
DYRK2	RCC1
DYRK2	RUVBL2
DYRK2	S100A11
DYRK2	SMAD4
DYRK2	SMAD7
DYRK2	SMPX
DYRK2	SRXN1
DYRK2	TBC1D22A
DYRK2	TRIM24
DYRK2	TRIM26
DYRK2	TULP3
DYRK2	UBE2I
DYRK2	VHL
DYRK2	XPO1
DYRK2	YWHAH
DYRK2	ZFP36
DYRK3	CSRP3
DYRK3	GRHL1
DYRK3	HCLS1
DYRK3	LIG1
DYRK3	MLX
DYRK3	NOC2L
DYRK3	RBM17
DYRK3	SFMBT1
DYRK3	TERF2IP
DYRK3	UHMK1
DYRK3	XPA
DYRK4	ABI2
DYRK4	AGGF1
DYRK4	ANKS1A
DYRK4	BMX
DYRK4	C21orf66
DYRK4	CAMKK1
DYRK4	CARHSP1
DYRK4	CBL
DYRK4	CC2D1A
DYRK4	CCM2
DYRK4	CSDE1
DYRK4	CTTN
DYRK4	DDEFL1
DYRK4	DDX4
DYRK4	DGCR8
DYRK4	EIF4A3
DYRK4	EIF4ENIF1
DYRK4	EIF4H
DYRK4	ETF1
DYRK4	EXOSC3
DYRK4	HCLS1
DYRK4	IRF3
DYRK4	LRRFIP1
DYRK4	MAPK12
DYRK4	MBNL3
DYRK4	MLX
DYRK4	NANOS1
DYRK4	NFATC4
DYRK4	NPM1
DYRK4	NRIP2
DYRK4	NUDT3
DYRK4	PRKACA
DYRK4	PRKACB
DYRK4	PSMC3
DYRK4	RAD23B
DYRK4	RNH1
DYRK4	RNUXA
DYRK4	RUVBL1
DYRK4	RUVBL2
DYRK4	SAFB2
DYRK4	SART3
DYRK4	SFRS1
DYRK4	SLC4A1AP
DYRK4	SMAD4
DYRK4	SNUPN
DYRK4	SRA1
DYRK4	SRXN1
DYRK4	STIP1
DYRK4	STUB1
DYRK4	TIA1
DYRK4	TRIM26
DYRK4	UHMK1
DYRK4	YWHAH
DYRK4	ZYX
EEF2K	BAD
EEF2K	HLCS
EEF2K	NFATC4
EEF2K	NXF3
EEF2K	PPP1R8
EEF2K	PRKAA1
EEF2K	TULP4
EIF2AK1	HLCS
EIF2AK2	CHEK2
EIF2AK2	PLK1
EIF2AK2	PRKCD
EPHA3	ANKS1A
EPHA3	BCL3
EPHA3	CEP250
EPHA3	DDEF2
EPHA3	ETF1
EPHA3	FUSIP1
EPHA3	GPBP1
EPHA3	HCLS1
EPHA3	HLCS
EPHA3	IRF3
EPHA3	LZTS1
EPHA3	MAP3K8
EPHA3	NEUROD1
EPHA3	PPP5C
EPHA3	SFRS1
EPHA3	SRXN1
EPHA3	TRIM36
EPHA3	TRIP10
EPHA3	ZAP70
EPHA3	ZYX
EPHB1	HLCS
EPHB1	KLHL25
EPHB1	NFATC4
EPHB3	CRK
EPHB3	HNRPK
EPHB3	MTA1
EPHB3	PRKCD
FASTK	CBL
FASTK	CRY1
FASTK	PITX1
FASTK	SF1
FASTK	TIA1
FGFR1	ANKS1A
FGFR1	ANXA2
FGFR1	CSDE1
FGFR1	CSRP3
FGFR1	DDX6
FGFR1	EIF4H
FGFR1	EXOSC5
FGFR1	HCLS1
FGFR1	HLCS
FGFR1	LSR
FGFR1	MTA1
FGFR1	NEUROD1
FGFR1	PRKAR1A
FGFR1	RAGE
FGFR1	RPS10
FGFR1	XPR1
FGFR2	APITD1
FGFR2	BCL3
FGFR2	C11orf9
FGFR2	C14orf106
FGFR2	CBL
FGFR2	CEP250
FGFR2	CRK
FGFR2	CSDC2
FGFR2	CSDE1
FGFR2	CTTN
FGFR2	KHDRBS1
FGFR2	LARP6
FGFR2	LUZP1
FGFR2	MTA1
FGFR2	NFATC4
FGFR2	NUDT4
FGFR2	OAS1
FGFR2	PKM2
FGFR2	PNCK
FGFR2	RUVBL2
FGFR2	SMAD4
FGFR2	TCF3
FGFR2	TOX
FGFR2	TRIP10
FGFR2	ZNF397
FGFR2	ZNF765
FGFR2	ZNF784
FGFR2	ZYX
FGFR4	ARID3A
FGFR4	BMX
FGFR4	CAMKK1
FGFR4	CARHSP1
FGFR4	COPS6
FGFR4	CSNK1G2
FGFR4	CSRP3
FGFR4	CTTN
FGFR4	DCP1A
FGFR4	DDEFL1
FGFR4	GNA12
FGFR4	HCLS1
FGFR4	HES1
FGFR4	KLHL25
FGFR4	MAP4K5
FGFR4	MAPK1
FGFR4	MAPK12
FGFR4	MAPK8
FGFR4	MBNL3
FGFR4	MDFI
FGFR4	NFATC4
FGFR4	NMI
FGFR4	PPP1R13L
FGFR4	RAP1A
FGFR4	RELA
FGFR4	RET
FGFR4	RIPK3
FGFR4	RNUXA
FGFR4	SOX10
FGFR4	SRXN1
FGFR4	UHMK1
FGFR4	WT1
FGFR4	ZYX
FGR	ANXA1
FGR	ASCC1
FGR	BCL3
FGR	CBL
FGR	CRK
FGR	CTTN
FGR	DDEF2
FGR	EIF4A3
FGR	EIF4B
FGR	ENO1
FGR	ETS1
FGR	HCLS1
FGR	HNRPK
FGR	KHDRBS1
FGR	MAPK1
FGR	MDM4
FGR	NCL
FGR	NCOA2
FGR	NFATC4
FGR	NPM1
FGR	POLR1C
FGR	QKI
FGR	RBBP5
FGR	RXRA
FGR	RXRG
FGR	SFRS1
FGR	SRF
FGR	TRIM24
FGR	TRIP10
FGR	TRIP6
FGR	YWHAH
FGR	ZAP70
FGR	ZYX
FRK	CBL
FRK	CSRP3
FRK	CUEDC2
FRK	DDX25
FRK	GTF2I
FRK	HMG20B
FRK	MAPKAP1
FRK	MYEF2
FRK	PPP1R8
FRK	RBM27
FRK	RUVBL1
FRK	RUVBL2
FRK	THOC1
FYN	BFAR
FYN	CSRP3
FYN	CTTN
FYN	DDEFL1
FYN	EIF2AK2
FYN	EIF4B
FYN	HCLS1
FYN	HLCS
FYN	MAPK7
FYN	MDFI
FYN	MTA1
FYN	NFATC4
FYN	OTUD7B
FYN	PRKACA
FYN	SFRS1
FYN	SOX10
FYN	SRA1
FYN	TSC22D3
FYN	UBE2L3
FYN	ZCCHC11
FYN	ZYX
GRK5	ANKS1A
GRK5	BMX
GRK5	C13orf15
GRK5	CAMK2A
GRK5	DDEF2
GRK5	DDEFL1
GRK5	EIF4H
GRK5	ENO1
GRK5	GNA12
GRK5	HLCS
GRK5	PINX1
GRK5	PQBP1
GRK5	SRXN1
GRK5	TBC1D22A
GRK5	TNF
GRK5	TRIP10
GRK5	ZYX
GRK6	MAPK8
GRK6	PRKCD
GSG2	AIRE
GSG2	C11orf9
GSG2	LZTS1
GSG2	NEUROD1
GSG2	PLK1
GSK3A	ANKS1A
GSK3A	BCL3
GSK3A	CDK9
GSK3A	DDEF2
GSK3A	LARP1
GSK3A	RSBN1
GSK3A	RXRA
GSK3A	SFRS1
GSK3A	TCF4
GSK3B	ABI2
GSK3B	ASCC1
GSK3B	BCL3
GSK3B	CSDC2
GSK3B	CSRP3
GSK3B	CTTN
GSK3B	EIF2AK2
GSK3B	FGR
GSK3B	GPBP1L1
GSK3B	HCLS1
GSK3B	HLCS
GSK3B	HNRPK
GSK3B	MTA1
GSK3B	NEUROD1
GSK3B	OTUD7B
GSK3B	POP7
GSK3B	PPP1R13L
GSK3B	PRKACB
GSK3B	PRKAR1A
GSK3B	PSPC1
GSK3B	RSBN1
GSK3B	SMARCC2
GSK3B	SMPX
GSK3B	SNRP70
GSK3B	TRIP10
GSK3B	UBE2A
GSK3B	ZHX1
GSK3B	ZYX
HCK	HLCS
HCK	QKI
HIPK1	BMX
HIPK1	CAMKK1
HIPK1	CDK2
HIPK1	CHEK1
HIPK1	COBRA1
HIPK1	COPS6
HIPK1	ECSIT
HIPK1	HCLS1
HIPK1	MAPK1
HIPK1	MAX
HIPK1	MDM4
HIPK1	MTA1
HIPK1	PRKACA
HIPK1	PRKCD
HIPK1	RIPK3
HIPK1	RPS6KA2
HIPK1	SNUPN
HIPK4	ANKS1A
HIPK4	CAMKK1
HIPK4	CCM2
HIPK4	CENTD2
HIPK4	CSRP3
HIPK4	DDEFL1
HIPK4	GPBP1
HIPK4	HCLS1
HIPK4	KLHL25
HIPK4	MLX
HIPK4	NRIP2
HIPK4	OPTN
HIPK4	PKNOX1
HIPK4	PLCD4
HIPK4	PRKACA
HIPK4	RNUXA
HIPK4	RPS6KA2
HIPK4	SOX10
HIPK4	TOB2
ICK	MBNL3
IGF1R	CTTN
IGF1R	MTA1
IGF1R	NFATC4
IKBKB	EIF2AK2
IKBKB	TSC22D3
ILK	CHEK1
ILK	DDX20
ILK	EIF4A2
ILK	NOC2L
ILK	PDPK1
ILK	PINX1
ILK	PRKACA
ILK	RIPK3
IRAK1	CHEK1
IRAK1	CSNK2A2
IRAK1	GNA12
IRAK1	OTUD7B
IRAK1	SMARCB1
IRAK3	ATP5J2
IRAK3	CSDE1
IRAK3	OTUD7B
IRAK3	PSMA6
IRAK3	TRIM28
ITK	AIRE
ITK	CSNK1G2
ITK	CSRP3
ITK	HLCS
ITK	NEUROD1
ITK	NFATC4
JAK2	ABI2
JAK2	CHEK2
JAK2	CTTN
JAK2	FGR
JAK2	GRK5
JAK2	KHDRBS2
JAK2	MAP4K5
JAK2	MAPK12
JAK2	MAPK7
JAK2	MED28
JAK2	MTA1
JAK2	NUP133
JAK2	PRKACA
JAK2	RIPK3
JAK2	SMAD3
JAK2	SNCA
JAK2	SNRPB
KIT	MTA1
KSR2	PRKACA
LATS1	GADD45A
LATS1	MDM4
LATS1	PPP2R1A
LATS1	RPA2
LATS1	ZYX
LCK	CBL
LCK	CTTN
LCK	ERF
LCK	ETS1
LCK	FGR
LCK	HDAC8
LCK	HNRPK
LCK	IRAK1
LCK	KLHL25
LCK	MAPK12
LCK	MBNL3
LCK	MTA1
LCK	MXD1
LCK	PINX1
LCK	RPA2
LCK	SMAD4
LCK	SMARCC2
LCK	TRIM16
LCK	TRIP10
LCK	TSC22D3
LCK	VDR
LCK	VHL
LCK	WWP1
LCK	ZYX
LIMK2	CRK
LIMK2	DDX19B
LIMK2	HLCS
LIMK2	PRKCD
LIMK2	PTK2B
LYN	CSRP3
LYN	HLCS
LYN	HNRPK
LYN	HSD17B10
LYN	HSPA2
LYN	MRPL18
LYN	MTA1
LYN	NDUFB4
LYN	NEUROD1
LYN	PKM2
LYN	TBC1D10B
LYN	YWHAZ
MAK	CBL
MAP2K1	NEK3
MAP2K1	PRKCD
MAP2K2	HSF1
MAP2K2	MTA1
MAP2K2	RPS6KA2
MAP2K3	MAPK1
MAP2K4	CTTN
MAP2K4	EIF4A2
MAP2K4	MDM4
MAP2K4	NAP1L1
MAP2K4	NEUROD1
MAP2K4	RIPK3
MAP2K4	RPS20
MAP2K4	UBE2I
MAP2K4	ZRANB2
MAP2K6	OTUD7B
MAP2K6	PRKCD
MAP2K6	RUVBL1
MAP2K6	TSC22D3
MAP2K7	AK2
MAP2K7	DDEFL1
MAP2K7	EXOSC5
MAP2K7	HCLS1
MAP2K7	HLCS
MAP2K7	MTA1
MAP2K7	RUVBL2
MAP2K7	SAFB2
MAP2K7	SRXN1
MAP2K7	TMSL3
MAP2K7	TRIM21
MAP2K7	UBB
MAP2K7	ZYX
MAP3K11	CAMKK1
MAP3K11	SMAD4
MAP3K13	EIF2AK2
MAP3K13	KLHL25
MAP3K13	MAP2K7
MAP3K13	MBNL3
MAP3K13	ZNF397
MAP3K14	CAMK2A
MAP3K14	GRK5
MAP3K14	HLCS
MAP3K14	MAP4K5
MAP3K14	MBNL3
MAP3K14	MLX
MAP3K14	NEUROD1
MAP3K14	RPS6KA2
MAP3K14	VHL
MAP3K7	BCL3
MAP3K7	CSDE1
MAP3K7	CTTN
MAP3K7	DAXX
MAP3K7	EIF4B
MAP3K7	FUBP1
MAP3K7	MAGEA6
MAP3K7	MDFI
MAP3K7	MDM4
MAP3K7	NAP1L1
MAP3K7	NFATC4
MAP3K7	OTUD7B
MAP3K7	PIM1
MAP3K7	PINX1
MAP3K7	PPP1R13L
MAP3K7	PRKCD
MAP3K7	RAP1A
MAP3K7	RIPK3
MAP3K7	RPA2
MAP3K7	RUVBL2
MAP3K7	RXRA
MAP3K7	SFRS4
MAP3K7	SNRP70
MAP3K7	SUMO4
MAP3K7	TRIM28
MAP3K7	TRIP10
MAP3K7	TTRAP
MAP3K7	UBE2L3
MAP3K7	UBE2N
MAP3K7	UHMK1
MAP3K7	ZAP70
MAP3K8	CAMKK1
MAP3K8	CHEK1
MAP3K8	CRY1
MAP3K8	GRK5
MAP3K8	NEUROD1
MAP3K8	UHMK1
MAP4K2	C21orf66
MAP4K2	GDI2
MAP4K2	HLCS
MAP4K2	MAPK12
MAP4K2	MBNL3
MAP4K2	RUVBL2
MAP4K2	SFRS1
MAP4K2	STIP1
MAP4K2	STUB1
MAP4K2	UBTD2
MAP4K5	CAT
MAP4K5	CTTN
MAP4K5	DOK1
MAP4K5	MED28
MAP4K5	PRKAR1A
MAP4K5	SRXN1
MAP4K5	STUB1
MAPK1	CLK3
MAPK1	CSNK1G2
MAPK1	CSRP3
MAPK1	CTTN
MAPK1	DDEFL1
MAPK1	EIF2AK2
MAPK1	ERF
MAPK1	FGR
MAPK1	GADD45A
MAPK1	HLCS
MAPK1	MDM2
MAPK1	MDM4
MAPK1	MED28
MAPK1	MTA1
MAPK1	NUP133
MAPK1	OTUD7B
MAPK1	PHF17
MAPK1	PPP1R13L
MAPK1	PRKAR1A
MAPK1	RAD23B
MAPK1	RAD51
MAPK1	RNH1
MAPK1	SMC3
MAPK1	SOX10
MAPK1	SRXN1
MAPK1	STK16
MAPK1	TP53
MAPK1	TSC22D3
MAPK1	UBE2A
MAPK1	ZBED1
MAPK10	ATF2
MAPK10	CBL
MAPK10	DAXX
MAPK10	DDEF2
MAPK10	DDEFL1
MAPK10	ETS1
MAPK10	HLCS
MAPK10	MAP2K7
MAPK10	MDM2
MAPK10	MDM4
MAPK10	MEF2A
MAPK10	MTA1
MAPK10	PRKCD
MAPK10	SARS
MAPK10	SF3B1
MAPK10	SRXN1
MAPK10	STUB1
MAPK10	UBB
MAPK10	ZHX1
MAPK10	ZYX
MAPK11	BFAR
MAPK11	HIF1A
MAPK11	LZTS1
MAPK11	PPP1R13L
MAPK12	DDEFL1
MAPK12	HLCS
MAPK12	MTA1
MAPK12	PRKACA
MAPK13	CHEK1
MAPK13	CLK1
MAPK13	MAX
MAPK13	PRKACA
MAPK14	BFAR
MAPK14	CSRP3
MAPK14	GEMIN7
MAPK14	GRK5
MAPK14	HLCS
MAPK14	MAP4K2
MAPK14	MAPK1
MAPK14	MLX
MAPK14	NUP62
MAPK14	RBM12
MAPK14	SKAP1
MAPK14	SNF1LK
MAPK14	SYK
MAPK14	TRIM24
MAPK14	ZAP70
MAPK14	ZHX1
MAPK15	CBL
MAPK15	COPS6
MAPK15	ETS1
MAPK15	FGR
MAPK15	RET
MAPK3	BCL3
MAPK3	BMX
MAPK3	CDC25A
MAPK3	CDK9
MAPK3	MAPK8
MAPK3	MDFI
MAPK3	MXD1
MAPK3	NFATC4
MAPK3	PINX1
MAPK3	PRKACB
MAPK3	PTBP1
MAPK3	SSBP3
MAPK3	TRIM28
MAPK3	ZHX1
MAPK6	DAZAP1
MAPK6	ORC1L
MAPK6	PDLIM5
MAPK6	RCC1
MAPK7	CDK9
MAPK7	GTF3C3
MAPK7	MAPK8
MAPK7	MDM4
MAPK7	PRKACA
MAPK7	RAP1A
MAPK7	RIPK3
MAPK7	SARS
MAPK7	SCC-112
MAPK7	TRIM28
MAPK7	TRIP10
MAPK8	APBB1
MAPK8	ATF2
MAPK8	ATF7
MAPK8	BRCA1
MAPK8	CENTD2
MAPK8	DDEF2
MAPK8	DYRK1B
MAPK8	EDF1
MAPK8	EIF4A2
MAPK8	ELK1
MAPK8	ERF
MAPK8	ETV1
MAPK8	FBL
MAPK8	FBXO3
MAPK8	FOSL1
MAPK8	HSF1
MAPK8	HTATIP
MAPK8	LZTS1
MAPK8	MAPK1
MAPK8	MAPK12
MAPK8	MDM4
MAPK8	MITF
MAPK8	MTF2
MAPK8	NCL
MAPK8	NCOA4
MAPK8	NPM1
MAPK8	PPARA
MAPK8	PPP1R13L
MAPK8	PPP2R1A
MAPK8	RCHY1
MAPK8	RNH1
MAPK8	RPA1
MAPK8	RPA2
MAPK8	RUVBL2
MAPK8	RXRA
MAPK8	SF3B1
MAPK8	SMAD3
MAPK8	SMAD4
MAPK8	SNRP70
MAPK8	SRF
MAPK8	STUB1
MAPK8	SUMO1
MAPK8	SUMO3
MAPK8	SUMO4
MAPK8	TRIM24
MAPK8	TRIM28
MAPK8	TRIP6
MAPK8	UBE2A
MAPK8	VDAC1
MAPK8	XPA
MAPK8	XPO1
MAPK8	XRCC4
MAPK8	YWHAE
MAPK8	YWHAH
MAPK8	ZBTB16
MAPK8	ZHX1
MAPK8	ZNF385
MAPK9	BCL3
MAPK9	EIF2AK2
MAPK9	EIF4ENIF1
MAPK9	ETS1
MAPK9	HNRPUL1
MAPK9	ID1
MAPK9	MAP3K8
MAPK9	MDFI
MAPK9	MDM2
MAPK9	MDM4
MAPK9	MEF2A
MAPK9	MTA1
MAPK9	NFATC3
MAPK9	PPP1R13L
MAPK9	PRKAR1A
MAPK9	RPA2
MAPK9	RUVBL1
MAPK9	SMAD4
MAPK9	SMARCC2
MAPK9	SNRP70
MAPK9	SOX10
MAPK9	SUPT5H
MAPK9	TRIP10
MAPK9	XPO1
MAPK9	ZHX1
MAPKAPK3	CSRP3
MAPKAPK3	HLCS
MAPKAPK3	MYF6
MAPKAPK3	NEUROD1
MAPKAPK5	ASCC1
MAPKAPK5	BCL3
MAPKAPK5	CBL
MAPKAPK5	CHEK1
MAPKAPK5	CIAO1
MAPKAPK5	CLK1
MAPKAPK5	CSDC2
MAPKAPK5	CSDE1
MAPKAPK5	CSRP3
MAPKAPK5	DAXX
MAPKAPK5	DDEF2
MAPKAPK5	EIF4A2
MAPKAPK5	EIF4B
MAPKAPK5	EIF4ENIF1
MAPKAPK5	ETF1
MAPKAPK5	ETS1
MAPKAPK5	EXOSC5
MAPKAPK5	GPBP1
MAPKAPK5	HCLS1
MAPKAPK5	IRF3
MAPKAPK5	KLHL25
MAPKAPK5	MAPK1
MAPKAPK5	MAPK12
MAPKAPK5	MAPK8
MAPKAPK5	MBNL3
MAPKAPK5	MDFI
MAPKAPK5	MDM2
MAPKAPK5	NEUROD1
MAPKAPK5	NFATC4
MAPKAPK5	NPM1
MAPKAPK5	POP7
MAPKAPK5	PPP1R13L
MAPKAPK5	PRKACA
MAPKAPK5	PRKACB
MAPKAPK5	PSMA6
MAPKAPK5	PSMC3
MAPKAPK5	RAD23B
MAPKAPK5	RET
MAPKAPK5	RUVBL1
MAPKAPK5	RUVBL2
MAPKAPK5	S100A11
MAPKAPK5	SAFB2
MAPKAPK5	SARS
MAPKAPK5	SF3B4
MAPKAPK5	SFRS1
MAPKAPK5	SIP1
MAPKAPK5	SMAD4
MAPKAPK5	SMPX
MAPKAPK5	SND1
MAPKAPK5	SRXN1
MAPKAPK5	SUMO4
MAPKAPK5	TBC1D22A
MAPKAPK5	TRIM24
MAPKAPK5	UBE2I
MAPKAPK5	UBE2N
MAPKAPK5	UHMK1
MAPKAPK5	ZYX
MARK2	BAD
MARK2	C11orf9
MARK2	C14orf106
MARK2	CA5B
MARK2	CREB1
MARK2	EIF2S1
MARK2	LOC93349
MARK2	LZTS1
MARK2	TXN
MARK2	VHL
MARK2	WDR45L
MARK2	ZNF213
MARK2	ZNF565
MARK2	ZNF746
MARK3	CHEK2
MARK3	PPP2R5D
MARK3	PRKACA
MARK3	SMCR7L
MAST1	DDEFL1
MAST1	GRK5
MAST1	HLCS
MAST1	MTA1
MAST1	ZHX1
MAST2	CHGB
MAST2	MTA1
MAST2	UBE2L3
MATK	FGR
MATK	HLCS
MATK	MDFI
MET	ABI2
MET	CTTN
MET	MTA1
MET	NFATC4
MET	PRKACA
MET	UBE2L3
MKNK1	EIF4A2
MKNK1	EIF4B
MKNK1	GEMIN7
MKNK1	HLCS
MKNK1	MLX
MKNK1	MTA1
MKNK1	NFATC4
MKNK1	OTUD7B
MKNK1	UHMK1
MKNK2	MBNL3
MKNK2	MTA1
MKNK2	SMAD6
MKNK2	TRIM28
MOS	CSRP3
MOS	MBNL3
MOS	TRIM24
MST4	LZTS1
MYLK	NEUROD1
MYLK2	CRY1
MYLK2	MAP4K5
MYLK2	MAPK8
MYLK2	PPP2R1B
MYLK2	RIPK3
MYLK2	ZNF396
MYO3A	HLCS
MYO3A	MBNL3
MYO3A	SQSTM1
MYO3A	UHMK1
NEK10	DDEF2
NEK10	KCNIP2
NEK10	TRIP10
NEK11	C11orf9
NEK11	HLCS
NEK2	BCL3
NEK2	CRK
NEK2	CSDC2
NEK2	DDEF2
NEK2	EIF4ENIF1
NEK2	ETS1
NEK2	HCLS1
NEK2	HLCS
NEK2	MAP2K7
NEK2	MTA1
NEK2	PCM1
NEK2	PPP1R13L
NEK2	PRKCD
NEK2	PSMA6
NEK2	PSMC3
NEK2	RPS6KA2
NEK2	SAFB2
NEK2	SERBP1
NEK2	SFRS1
NEK2	SMPX
NEK2	SRXN1
NEK2	STIP1
NEK2	TMSL3
NEK2	TRIM24
NEK2	TRIP10
NEK2	UBB
NEK2	YWHAH
NEK2	ZYX
NEK3	APITD1
NEK3	ARID3A
NEK3	C11orf61
NEK3	C11orf9
NEK3	C14orf106
NEK3	C19orf2
NEK3	C21orf66
NEK3	CC2D1A
NEK3	CDCA7L
NEK3	CRK
NEK3	CSDC2
NEK3	HCLS1
NEK3	HNRPK
NEK3	HSPB1
NEK3	HTATIP
NEK3	LUZP1
NEK3	MDM2
NEK3	METTL3
NEK3	MTA1
NEK3	NFATC4
NEK3	NUP35
NEK3	PRDM10
NEK3	PSMA8
NEK3	RNASEH2C
NEK3	SMARCAD1
NEK3	SMARCAL1
NEK3	SMPX
NEK3	YWHAZ
NEK3	ZNF213
NEK3	ZNF765
NEK3	ZNF81
NEK3	ZYX
NEK4	CNOT6
NEK4	CPSF3
NEK4	CSRP3
NEK4	CSTF2T
NEK4	DCLRE1B
NEK4	DDX39
NEK4	DHX32
NEK4	DTX1
NEK4	EXOSC7
NEK4	EYA2
NEK4	GTF2B
[truncated: 1,657 more rows]
