# Supplementary material for: Construction of human activity-based phosphorylation networks
Source: Mol Syst Biol. 2013 Apr 2;9:655. doi: 10.1038/msb.2013.12 (PMC3658267; doi:10.1038/msb.2013.12)
Supplement: Logos of 300 phosphorylation motifs predicted [file msb201312-s6.zip]

Archive with 301 entries (300 files):
- Logo/AAK1.png
- Logo/AAK1_Y.png
- Logo/ABL2.png
- Logo/ACVR1.png
- Logo/ACVR1B.png
- Logo/ACVR2A.png
- Logo/ACVR2B.png
- Logo/ACVRL1.png
- Logo/ADCK1.png
- Logo/ADCK3.png
- Logo/ADCK5.png
- Logo/ADRBK1.png
- Logo/ADRBK2.png
- Logo/AKT1.png
- Logo/AKT3.png
- Logo/ARAF.png
- Logo/AURKB.png
- Logo/AURKC.png
- Logo/BLK.png
- Logo/BMP2K.png
- Logo/BMPR1A.png
- Logo/BMPR1B.png
- Logo/BMPR2.png
- Logo/BMX.png
- Logo/BTK.png
- Logo/BUB1.png
- Logo/CAMK1D.png
- Logo/CAMK2A.png
- Logo/CAMK2B.png
- Logo/CAMK2D.png
- Logo/CAMK2G.png
- Logo/CAMK4.png
- Logo/CAMKK1.png
- Logo/CAMKK2.png
- Logo/CAMKV.png
- Logo/CDK1.png
- Logo/CDK10.png
- Logo/CDK13.png
- Logo/CDK14.png
- Logo/CDK15.png
- Logo/CDK16.png
- Logo/CDK17.png
- Logo/CDK18.png
- Logo/CDK19.png
- Logo/CDK3.png
- Logo/CDK4.png
- Logo/CDK5.png
- Logo/CDK6.png
- Logo/CDK7.png
- Logo/CDK9.png
- Logo/CDKL3.png
- Logo/CDKL5.png
- Logo/CHEK2.png
- Logo/CLK1.png
- Logo/CLK2.png
- Logo/CLK3.png
- Logo/CLK4.png
- Logo/CSK.png
- Logo/CSNK1A1.png
- Logo/CSNK1A1L.png
- Logo/CSNK1D.png
- Logo/CSNK1E.png
- Logo/CSNK1G1.png
- Logo/CSNK1G2.png
- Logo/CSNK1G3.png
- Logo/CSNK2A1.png
- Logo/CSNK2A2.png
- Logo/DCLK1.png
- Logo/DCLK2.png
- Logo/DDR1.png
- Logo/DDR2.png
- Logo/DMPK.png
- Logo/DSTYK.png
- Logo/DYRK1B.png
- Logo/DYRK1B_Y.png
- Logo/DYRK2.png
- Logo/DYRK2_Y.png
- Logo/DYRK3.png
- Logo/DYRK3_Y.png
- Logo/DYRK4.png
- Logo/DYRK4_Y.png
- Logo/EEF2K.png
- Logo/EIF2AK1.png
- Logo/EIF2AK2.png
- Logo/EPHA3.png
- Logo/EPHB3.png
- Logo/EPHB4.png
- Logo/FASTK.png
- Logo/FGFR1.png
- Logo/FGFR2.png
- Logo/FGFR4.png
- Logo/FGR.png
- Logo/FRK.png
- Logo/FYN.png
- Logo/GRK5.png
- Logo/GRK6.png
- Logo/GSG2.png
- Logo/GSK3A.png
- Logo/GSK3B.png
- Logo/HCK.png
- Logo/HIPK1.png
- Logo/HIPK4.png
- Logo/ICK.png
- Logo/IGF1R.png
- Logo/IKBKB.png
- Logo/ILK.png
- Logo/IRAK1.png
- Logo/IRAK3.png
- Logo/ITK.png
- Logo/JAK2.png
- Logo/KSR2.png
- Logo/LATS1.png
- Logo/LCK.png
- Logo/LIMK2.png
- Logo/LYN.png
- Logo/MAK.png
- Logo/MAP2K1.png
- Logo/MAP2K1_Y.png
- Logo/MAP2K2.png
- Logo/MAP2K2_Y.png
- Logo/MAP2K3.png
- Logo/MAP2K3_Y.png
- Logo/MAP2K4.png
- Logo/MAP2K4_Y.png
- Logo/MAP2K5.png
- Logo/MAP2K6.png
- Logo/MAP2K6_Y.png
- Logo/MAP2K7.png
- Logo/MAP2K7_Y.png
- Logo/MAP3K11.png
- Logo/MAP3K13.png
- Logo/MAP3K14.png
- Logo/MAP3K7.png
- Logo/MAP3K8.png
- Logo/MAP4K2.png
- Logo/MAP4K5.png
- Logo/MAPK1.png
- Logo/MAPK10.png
- Logo/MAPK11.png
- Logo/MAPK12.png
- Logo/MAPK13.png
- Logo/MAPK14.png
- Logo/MAPK15.png
- Logo/MAPK3.png
- Logo/MAPK6.png
- Logo/MAPK7.png
- Logo/MAPK8.png
- Logo/MAPK9.png
- Logo/MAPKAPK3.png
- Logo/MAPKAPK5.png
- Logo/MARK2.png
- Logo/MARK3.png
- Logo/MAST1.png
- Logo/MAST2.png
- Logo/MATK.png
- Logo/MET.png
- Logo/MKNK1.png
- Logo/MKNK2.png
- Logo/MLKL.png
- Logo/MOS.png
- Logo/MST4.png
- Logo/MYLK.png
- Logo/MYLK2.png
- Logo/MYO3A.png
- Logo/NEK10.png
- Logo/NEK10_Y.png
- Logo/NEK2.png
- Logo/NEK3.png
- Logo/NEK4.png
- Logo/NEK6.png
- Logo/NEK7.png
- Logo/NEK8.png
- Logo/NEK9.png
- Logo/NIM1.png
- Logo/NLK.png
- Logo/NPR2.png
- Logo/NRBP1.png
- Logo/NRBP2.png
- Logo/NTRK3.png
- Logo/NUAK1.png
- Logo/NUAK2.png
- Logo/OXSR1.png
- Logo/PAK1.png
- Logo/PAK4.png
- Logo/PAK6.png
- Logo/PBK.png
- Logo/PDGFRB.png
- Logo/PDIK1L.png
- Logo/PDK3.png
- Logo/PDK4.png
- Logo/PDPK1.png
- Logo/PHKG2.png
- Logo/PIK3C3.png
- Logo/PIK3R4.png
- Logo/PIM1.png
- Logo/PIM2.png
- Logo/PIM3.png
- Logo/PINK1.png
- Logo/PKMYT1.png
- Logo/PKN1.png
- Logo/PKN3.png
- Logo/PLK1.png
- Logo/PLK2.png
- Logo/PLK3.png
- Logo/PRKAA1.png
- Logo/PRKAA2.png
- Logo/PRKACA.png
- Logo/PRKACB.png
- Logo/PRKACG.png
- Logo/PRKCA.png
- Logo/PRKCB.png
- Logo/PRKCD.png
- Logo/PRKCH.png
- Logo/PRKCI.png
- Logo/PRKCQ.png
- Logo/PRKCZ.png
- Logo/PRKD2.png
- Logo/PRKG1.png
- Logo/PRKX.png
- Logo/PRKY.png
- Logo/PRPF4B.png
- Logo/PTK2.png
- Logo/PTK2B.png
- Logo/PTK6.png
- Logo/PXK.png
- Logo/RAF1.png
- Logo/RAGE.png
- Logo/RET.png
- Logo/RIOK1.png
- Logo/RIPK2.png
- Logo/RIPK3.png
- Logo/RPS6KA1.png
- Logo/RPS6KA2.png
- Logo/RPS6KA3.png
- Logo/RPS6KA4.png
- Logo/RPS6KA5.png
- Logo/RPS6KA6.png
- Logo/RPS6KB1.png
- Logo/RPS6KB2.png
- Logo/RPS6KL1.png
- Logo/SCYL1.png
- Logo/SCYL2.png
- Logo/SCYL3.png
- Logo/SGK1.png
- Logo/SGK196.png
- Logo/SGK2.png
- Logo/SGK3.png
- Logo/SGK494.png
- Logo/SIK1.png
- Logo/SIK2.png
- Logo/SNRK.png
- Logo/SRPK1.png
- Logo/SRPK2.png
- Logo/STK11.png
- Logo/STK16.png
- Logo/STK17A.png
- Logo/STK24.png
- Logo/STK25.png
- Logo/STK3.png
- Logo/STK31.png
- Logo/STK32A.png
- Logo/STK32B.png
- Logo/STK33.png
- Logo/STK36.png
- Logo/STK38.png
- Logo/STK38L.png
- Logo/STK4.png
- Logo/STK40.png
- Logo/STYK1.png
- Logo/STYK1_Y.png
- Logo/SYK.png
- Logo/TBCK.png
- Logo/TBK1.png
- Logo/TESK2.png
- Logo/TESK2_Y.png
- Logo/TGFBR2.png
- Logo/TNK2.png
- Logo/TNNI3K.png
- Logo/TNNI3K_Y.png
- Logo/TRIB2.png
- Logo/TRIB3.png
- Logo/TSSK1B.png
- Logo/TSSK2.png
- Logo/TSSK3.png
- Logo/TTBK2.png
- Logo/TTK.png
- Logo/TYK2.png
- Logo/TYRO3.png
- Logo/UHMK1.png
- Logo/ULK3.png
- Logo/ULK4.png
- Logo/VRK1.png
- Logo/VRK2.png
- Logo/VRK3.png
- Logo/WEE1.png
- Logo/WEE1_Y.png
- Logo/WNK1.png
- Logo/YES1.png
- Logo/YSK4.png
- Logo/ZAP70.png
[truncated: 1 more entries]
