# Supplementary material for: Construction of human activity-based phosphorylation networks
Source: Mol Syst Biol. 2013 Apr 2;9:655. doi: 10.1038/msb.2013.12 (PMC3658267; doi:10.1038/msb.2013.12)
Supplement: Cytoscape session file of phosphorylation network [file msb201312-s7.zip]

Archive with 1 entries (1 files):
- Cytoscape.cys
